# Supplementary material for: Enhanced Arctic Amplification Began at the Mid-Brunhes Event ~400,000 years ago
Source: Sci Rep. 2017 Nov 3;7:14475. doi: 10.1038/s41598-017-13821-2 (PMC5670171; doi:10.1038/s41598-017-13821-2)
Supplement: Supplementary file 1 — Supplementary Material 2 Appendix [file 41598_2017_13821_MOESM1_ESM.xlsx]

## Sheet: Read-me
DESCRIPTION:
Enhanced Arctic Amplification began at the Mid-Bruhnes Event ~430,000 years ago
T. M. Cronin1*G. S. Dwyer2*, E. K. Caverly1, J. Farmer3, L. H. DeNinno1, J. Rodriguez-Lazaro4, L. Gemery
Nature Scientific Reports submitted
Column Headings
Core Data See Map Figure 1 of paper
Column #
1	Core*		From Poirier et al. 2012 Marine Micropaleo. 88-89, 65-76
2	Core abbreviation		Updated from Bauch et al. 2001, Quat. Sci. Rev. 20, 659-678
3	Water Depth (m)		core longitude degrees
4	Longitude		core latitude degrees
5	Latitude ºN		general area
6	Geographic Location		cm/kyr
MgCa&SrCa Data
Column #
1	Core		Core name and number
2	Source		NatGeo 2012, This Study
3	Water Depth		Water depth
4	Krithe species analyzed
5	Sample Depth (cm)		Sample depth in core in centimeters
6	Age (ka)		Estimated sample age in kiloannum
7	Mg/Ca (mmol/mol)		Krithe glacialis or Krithe minima
8	Sr/Ca (mmol/mol)		Sr/Ca ratio in mmol/mol
9	Mg/Ca:K.mincorr0.77		Mg/Ca ratio in mmol/mol (K. mimina Mg/ca corrected x 0.77 in mmol/mol [see Farmer et al. 2012]
10	5-PointMg:KMinCorr.77*		All species with K. minima corrected
11	BWT (°C)		Estimated bottom water temperature BWT (ºC) = (0.438 x Mg/CaKrithe) – 5.14 (r2 = 0.5) [see Farmer et al. 2012]
Relative frequencies [%] Polycope and A. arcticum
Column #
1	Core
2	Sample Depth (cm)
3	Age (ka)
4	Polycope Relative Frequency
5	Polycope 5pt smooth
6	Acetabulastoma Relative Frequency
7	Acetabulastoma 5pt smooth
New Mg/Ca and Sr/Ca data
Column #	Central Arctic Core
1	Source
2	WaterDepth
3	Krithe Species
4	CoreDepth
5	Age (ka)
6	Mg/Ca
7	Sr/Ca
8	Mg:KMinimaCorr.77*
Notes
Age models from Cronin et al. (2014), DeNinno et al. (2015), Marzen et al. (2016), See Online Supplement Table S1
Mg/Ca and BWT data for last 50 kyr in Figs. 2 and 3 is replotted from Cronin et al. (2012) NatGeo
Cronin et al., 2012 Deep Arctic Ocean Warming during the last Glacial Cycle
IGBP PAGES/World Data Center for Paleoclimatology

## Sheet: Core Data
Core	Core abbreviation	Water Depth (m)	Longitude	Latitude ºN	Geographic Location
New cores in this study see Figure 1
P1-94-AR-PC9	P9	1035	-176.683	78.133	Mendeleev Ridge
P1-93-AR-21	P21	1470	-154.21	76.86	Northwind Ridge
P1-93-AR-P23	P23	951	-155.07	76.95	Northwind Ridge
P1-92-AR-PC30	P30	765	-158.05	75.31	Northwind Ridge
P1-92-AR-P39	P39	1470	-156.03	75.84	Northwind Ridge
P1-92-AR-40	P40	700	-156.55	76.26	Northwind Ridge
HLY0503-6JPC	6JPC	800	-176.99	78.29	Mendeleev Ridge
Cores from Cronin et al. 2012 NatGeo used in new composite
Pl-94AR-BC26		1020	143.48	88.8	Lomonosov Slope
Pl-94AR-BC08		1031	-176.74	78.13	Mendeleev Ridge
PS2179-1 GKG		1230	138.03	87.75	Lomonosov ridge
PS2186-5 GKG		2036	140.49	88.52	Lomonosov ridge
PS2179-3 MUC		1228	138.16	87.75	Lomonosov Ridge
PS2185-4 MUC		1051	144.482	87.53	Lomonosov Ridge
PS2186-3 MUC		2004	140.36	88.51	Lomonosov Ridge
PS2206-4 MUC		2993	-2.51	84.28	Gakkel Ridge
PS2212-6 MUC		2439	15.72	82.06	Yermak Plateau
PS2163-2 GKG		3047	59.23	86.24	Gakkel Ridge
PS2184-1 GKG		1640	148.14	87.61	Lomonosov ridge
PS-51-154		270	120.61	77.276	Laptev Sea
P1-AR-92-P1/B3		201	-162.7	73.71	Beaufort Sea
PS1243-1/2**		2710	-6.53	69.38	Iceland Plateau
PS2184-3 MUC		1674	148.25	87.61	Lomonosov Ridge
PS2200-MUC		1072	-14.01	85.32	Morris Jesup Rise
Pl-94AR-BC16C		1533	-178.71	80.34	Mendeleev Ridge
Pl-94AR-BC06B		528	-170.5	75.35	Chukchi Slope
Pl-94AR-BC12A		1609	-174.28	79.98	Mendeleev Ridge
Pl-94AR-BC17		2217	178.97	81.27	Mendeleev Ridge
Pl-94AR-BC19B		2400	175.76	82.45	Mendeleev Slope
Pl-94AR-BC20A		3110	174.11	83.17	Wrangel Abyssal Plain
Pl-94AR-BC21B		3193	174.98	84.1	Canada Basin
Pl-94AR-BC23A/B		3535	166.83	85.9	Canada Basin
Pl-94AR-BC25A		2035	146.78	88.07	Canada Basin
Pl-94AR-BC28		1990	140.18	88.87	Lomonosov Ridge
P1-94AR-BC30A		3930	137.5	89	Eurasian Basin
P1-94AR-BC31A		4180	40.51	89.98	Eurasian Basin
P1-94AR-BC32		3450	37.74	85.72	Eurasian Basin
P1-94AR-BC33		3940	34.62	84.27	Eurasian Basin
HLY0503-18tc		2654	146.683	88.45	Lomonosov Ridge
PS2163-1 MUC		3040	59.22	86.24	Gakkel Ridge
PS2170-4 MUC		4083	60.9	87.6	Amundsen Basin

## Sheet: MgCa-1.5MaComposite
Central Arctic Core	Source	WaterDepth	Krithe Species	CoreDepthdepth	Age (ka)	Mg/Ca	Sr/Ca	Mg:KMinimaCorr.77*	5-PointMg:KMinCorr.77*	BWT (°C)
PS-2179-3	NatureGeosc2012	1228	min	0	0	17.42	3.16	13.4134
PS-2186-3	NatureGeosc2012	2004	min	0.5	0.422297	18.94	3.08	14.5838
P1-94-AR-B28	NatureGeosc2012	1990	min	0.5	0.464554	14.2192	3.3241	10.9488	11.8244	0.0509226
PS-2206-4	NatureGeosc2012	2993	hunti	0.5	0.786164	9.05714	3.13488	9.05714	11.5048	-0.0894089
PS-2163-1	NatureGeosc2012	3040	hunti	0.5	0.869565	11.119	3.0187	11.119	11.4348	-0.120103
PS-2186-3	NatureGeosc2012	2004	min	1.5	1.26689	15.3443	3.37753	11.8151	11.7425	0.0149389
P1-94-AR-B28	NatureGeosc2012	1990	hunti	1.5	1.39366	14.2342	3.3476	14.2342	12.2774	0.249765
P1-94-AR-B28	NatureGeosc2012	1990	min	1.5	1.39366	16.2167	3.12477	12.4868	12.5088	0.351358
PS-2186-3	NatureGeosc2012	2004	min	2.5	2.11149	15.236	3.18574	11.7317	12.2525	0.238856
Pl-94AR-BC19B	NatureGeosc2012	2400	hunti	0.5	2.22913	12.2761	3.04473	12.2761	11.6337	-0.0328157
PS-2206-4	NatureGeosc2012	2993	hunti	1.5	2.35849	10.5337	3.05642	10.5337	11.4001	-0.135362
PS-2179-3	NatureGeosc2012	1228	hunti	0.5	2.58802	11.14	3.02	11.14	11.2649	-0.194707
PS-2163-1	NatureGeosc2012	3040	hunti	1.5	2.6087	11.3189	3.09354	11.3189	10.9162	-0.347787
PS-2186-3	NatureGeosc2012	2004	min	3.5	2.95608	14.3582	2.98828	11.0558	11.3597	-0.153109
HLY0503-18TC	NatureGeosc2012	2654	hunti	0.5	3.04097	10.5326	3.03763	10.5326	11.6556	-0.0231976
Pl-94AR-BC12A	NatureGeosc2012	1609	hunti	1.5	3.04691	12.751	3.11386	12.751	12.6437	0.410587
PS2185-4	NatureGeosc2012	1051	hunti	2.5	3.15657	12.2829	3.12427	12.2829	12.5475	0.368359
P1-94-AR-B28	NatureGeosc2012	1990	hunti	3.5	3.25188	16.5962	3.09309	16.5962	12.8377	0.495741
P1-94-AR-B28	NatureGeosc2012	1990	min	3.5	3.25188	13.7336	3.22761	10.5748	12.9379	0.53974
P1-94-AR-B17	NatureGeosc2012	2217	hunti	1.5	3.48451	11.9834	3.07364	11.9834	12.3702	0.290538
PS-2186-3	NatureGeosc2012	2004	min	4.5	3.80068	17.2106	3.09445	13.2522	11.585	-0.0541909
HLY0503-18TC	NatureGeosc2012	2654	hunti	2.5	3.89359	9.44462	2.96652	9.44462	11.6959	-0.00549449
PS-2206-4	NatureGeosc2012	2993	hunti	2.5	3.93082	12.6699	3.06296	12.6699	11.6071	-0.0444681
P1-94-AR-B8	NatureGeosc2012	1031	hunti	0.5	3.98193	11.1295	3.21148	11.1295	11.4247	-0.124556
P1-94-AR-B8	NatureGeosc2012	1031	min	0.5	3.98193	14.9864	3.17156	11.5395	12.0456	0.148009
PS-2179-3	NatureGeosc2012	1228	hunti	2.5	4.04894	12.34	3.09	12.34	11.3793	-0.144481
Pl-94AR-BC19B	NatureGeosc2012	2400	hunti	1.5	4.06804	12.549	2.96479	12.549	11.4201	-0.126591
P1-94-AR-B28	NatureGeosc2012	1990	min	4.5	4.18099	12.128	3.07188	9.33857	11.2812	-0.187555
Pl-94AR-BC26B	NatureGeosc2012	1020	min	0.5	4.2093	14.7185	3.23597	11.3332	11.0665	-0.281795
PS-2163-1	NatureGeosc2012	3040	hunti	2.5	4.34783	10.8452	3.01605	10.8452	11.3594	-0.153219
P1-94-AR-B8	NatureGeosc2012	1031	hunti	1.5	4.45744	11.2667	3.15607	11.2667	12.1205	0.180888
P1-94-AR-B8	NatureGeosc2012	1031	min	1.5	4.45744	18.1992	3.35397	14.0134	12.9438	0.542342
PS-2186-3	NatureGeosc2012	2004	min	5.5	4.64527	17.07	3.01	13.1439	13.0112	0.571908
PS-2179-3	NatureGeosc2012	1228	hunti	3.5	4.7794	15.45	3.44	15.45	12.8851	0.516568
P1-94-AR-B8	NatureGeosc2012	1031	hunti	2.5	4.93295	11.1819	3.18626	11.1819	12.3845	0.296793
P1-94-AR-B28	NatureGeosc2012	1990	min	5.5	5.1101	13.8135	3.08526	10.6364	11.9847	0.121269
Pl-94AR-BC20A	NatureGeosc2012	3110	hunti	1.5	5.15631	11.5103	3.02859	11.5103	10.9369	-0.338682
P1-94-AR-B8	NatureGeosc2012	1031	hunti	3.5	5.40846	11.1448	3.19242	11.1448	11.3386	-0.162365
P1-94-AR-B8	NatureGeosc2012	1031	min	3.5	5.40846	13.2615	3.30655	10.2114	11.3912	-0.13925
PS-2186-3	NatureGeosc2012	2004	min	6.5	5.48986	17.13	3.3	13.1901	11.6312	-0.0339144
PS-2206-4	NatureGeosc2012	2993	hunti	3.5	5.50314	10.8996	3.03405	10.8996	11.3503	-0.157209
PS-2179-3	NatureGeosc2012	1228	hunti	4.5	5.50986	12.71	3.07	12.71	11.7846	0.0334206
PS-2179-3	NatureGeosc2012	1228	min	4.5	5.50986	12.65	3.41	9.7405	11.2368	-0.207054
HLY0503-18TC	NatureGeosc2012	2654	hunti	6.5	5.59884	12.3826	2.93184	12.3826	11.4076	-0.13206
PS2185-4	NatureGeosc2012	1051	hunti	4.5	5.68182	10.4512	3.13229	10.4512	11.0291	-0.29821
PS2185-4	NatureGeosc2012	1051	min	4.5	5.68182	15.2646	3.05487	11.7538	11.4875	-0.0970074
P1-94-AR-B8	NatureGeosc2012	1031	hunti	4.5	5.88398	10.8176	3.12628	10.8176	11.1786	-0.232606
HLY0503-18TC	NatureGeosc2012	2654	hunti	7.5	6.02515	12.0321	3.03159	12.0321	11.2431	-0.204299
P1-94-AR-B28	NatureGeosc2012	1990	min	6.5	6.03921	14.0755	3.15052	10.8382	11.1407	-0.249233
PS-2163-1	NatureGeosc2012	3040	hunti	3.5	6.08696	10.7736	3.07726	10.7736	11.5712	-0.0602551
P1-92-AR-P39	This study	1470	K. minima	1.5	6.19425	14.6	3.2	11.242	11.1073	-0.263916
PS-2179-3	NatureGeosc2012	1228	hunti	5.5	6.24032	12.97	3.12	12.97	12.1172	0.17943
PS2179-1-GKG	NatureGeosc2012	1230	min	5.5	6.24032	12.6136	3.38215	9.71249	12.2149	0.222327
Pl-94AR-BC26B	NatureGeosc2012	1020	hunti	1.5	6.32347	15.8877	2.93105	15.8877	12.4489	0.325088
Pl-94AR-BC26B	NatureGeosc2012	1020	min	1.5	6.32347	14.6262	3.34839	11.2622	12.1566	0.196756
PS-2186-3	NatureGeosc2012	2004	min	7.5	6.33446	16.12	3.17	12.4124	12.2063	0.218585
P1-94-AR-B8	NatureGeosc2012	1031	hunti	5.5	6.35949	11.5084	3.12661	11.5084	11.6516	-0.0249313
PS2163-2 GKG	NatureGeosc2012	3047	hunti	5.5	6.35949	9.96111	3.15431	9.96111	11.4085	-0.131653
P1-92-AR40	This study	700	K. hunti	4	6.4562	13.1141	3.35447	13.1141	11.2871	-0.184966
P1-94-AR-B8	NatureGeosc2012	1031	hunti	6.5	6.835	10.0467	3.32093	10.0467	11.2396	-0.205815
HLY0503-18TC	NatureGeosc2012	2654	hunti	9.5	6.87778	11.8052	2.91787	11.8052	11.7474	0.0170998
PS2185-3 GKG	NatureGeosc2012	1051	hunti	5.5	6.94444	11.2709	3.11475	11.2709	11.2282	-0.210823
PS-2179-3	NatureGeosc2012	1228	hunti	6.5	6.97078	12.5	2.98	12.5	11.3056	-0.176851
PS-2179-3	NatureGeosc2012	1228	min	6.5	6.97078	13.66	3.04	10.5182	12.2709	0.246943
PS-2206-4	NatureGeosc2012	2993	hunti	4.5	7.07547	10.4336	3.19815	10.4336	12.3691	0.290048
PS-2186-3	NatureGeosc2012	2004	min	8.5	7.17905	21.6	2.94	16.632	12.0319	0.142013
HLY0503-18TC	NatureGeosc2012	2654	hunti	10.5	7.30409	11.7619	3.04657	11.7619	11.617	-0.0401154
P1-94-AR-B8	NatureGeosc2012	1031	hunti	7.5	7.31051	10.8139	3.18895	10.8139	11.7218	0.00584826
P1-94-AR-B8	NatureGeosc2012	1031	min	7.5	7.31051	10.966	3.34016	8.44385	10.3012	-0.617785
PS-2179-3	NatureGeosc2012	1228	min	7.5	7.70124	14.23	3.2	10.9571	10.1219	-0.696469
HLY0503-18TC	NatureGeosc2012	2654	hunti	11.5	7.7304	9.52911	3.14365	9.52911	10.6741	-0.454075
P1-94-AR-B8	NatureGeosc2012	1031	hunti	8.5	7.78602	10.8657	3.18942	10.8657	11.6442	-0.028183
PS-2163-1	NatureGeosc2012	3040	hunti	4.5	7.82609	13.5747	2.98509	13.5747	12.2481	0.236918
PS-2184-3	NatureGeosc2012	1674	hunti	0.5	7.96421	13.2946	2.84884	13.2946	13.6456	0.85041
PS-2184-3	NatureGeosc2012	1674	min	0.5	7.96421	18.1513	2.92333	13.9765	13.95	0.984057
PS-2186-3	NatureGeosc2012	2004	min	9.5	8.02365	21.45	3.06	16.5165	13.6679	0.860202
PS2185-4	NatureGeosc2012	1051	v	6.5	8.20707	12.3879	3.09824	12.3879	13.1491	0.632459
PS2185-4	NatureGeosc2012	1051	min	6.5	8.20707	15.7975	2.93612	12.1641	12.5422	0.366006
P1-94-AR-B8	NatureGeosc2012	1031	hunti	9.5	8.26153	10.7007	3.19713	10.7007	14.7897	1.35267
PS-2179-3	NatureGeosc2012	1228	min	8.5	8.4317	14.21	3.17	10.9417	14.5574	1.25071
P1-92-AR-PC30	This study	765	K. hunti	2	8.4989	27.7541	3.1254	27.7541	14.2454	1.11374
PS-2206-4	NatureGeosc2012	2993	hunti	5.5	8.6478	11.2266	3.06489	11.2266	14.527	1.23735
P1-94-AR-B8	NatureGeosc2012	1031	hunti	10.5	8.73704	10.604	3.39628	10.604	14.7119	1.31853
PS2163-2 GKG	NatureGeosc2012	3047	hunti	10.5	8.73704	12.1085	2.88023	12.1085	12.9002	0.523194
P1-94-AR-B28	NatureGeosc2012	1990	min	9.5	8.82654	15.4108	2.91499	11.8663	13.6421	0.84889
PS-2186-3	NatureGeosc2012	2004	min	10.5	8.86824	24.28	3	18.6956	13.6477	0.851354
PS2179-1-GKG	NatureGeosc2012	1230	hunti	9.5	9.16216	14.9362	3.28526	14.9362	13.4355	0.758206
P1-94-AR-B8	NatureGeosc2012	1031	hunti	11.5	9.21255	10.6321	3.3536	10.6321	13.0998	0.610824
P1-94-AR-B8	NatureGeosc2012	1031	min	11.5	9.21255	14.3475	3.20046	11.0476	11.6228	-0.0375723
HLY0503-18TC	NatureGeosc2012	2654	hunti	15.5	9.43565	10.1877	2.99604	10.1877	10.8681	-0.368914
PS-2163-1	NatureGeosc2012	3040	hunti	5.5	9.56522	11.3107	3.04114	11.3107	10.6882	-0.447901
P1-94-AR-B8	NatureGeosc2012	1031	hunti	12.5	9.68806	11.1623	3.30423	11.1623	11.1967	-0.224631
P1-94-AR-B8	NatureGeosc2012	1031	min	12.5	9.68806	12.6396	3.34931	9.73247	11.6679	-0.017811
PS-2186-3	NatureGeosc2012	2004	min	11.5	9.71284	17.65	3.14	13.5905	11.6068	-0.0446273
P1-94-AR-B28	NatureGeosc2012	1990	hunti	10.5	9.75564	12.5433	2.94891	12.5433	11.5212	-0.0821719
P1-94-AR-B28	NatureGeosc2012	1990	min	10.5	9.75564	14.2925	3.09128	11.0052	11.7498	0.0181644
P1-94-AR-B8	NatureGeosc2012	1031	hunti	13.5	10.1636	10.7347	3.23789	10.7347	12.5629	0.375124
HLY0503-18TC	NatureGeosc2012	2654	hunti	17.5	10.2883	10.8753	3.04191	10.8753	12.4659	0.332532
PS-2186-3	NatureGeosc2012	2004	min	12.5	10.5574	22.93	3.14	17.6561	12.48	0.338727
PS-2179-3	NatureGeosc2012	1228	min	11.5	10.6231	15.66	3.39	12.0582	12.7909	0.475222
P1-94-AR-B8	NatureGeosc2012	1031	hunti	14.5	10.6391	11.0758	3.31963	11.0758	13.2703	0.685641
P1-94-AR-B28	NatureGeosc2012	1990	hunti	11.5	10.6848	12.2893	3.07567	12.2893	12.8812	0.514844
HLY0503-18TC	NatureGeosc2012	2654	hunti	18.5	10.7146	13.2718	2.84869	13.2718	12.7013	0.435883
PS-2184-3	NatureGeosc2012	1674	hunti	2.5	10.9097	15.7108	3.06895	15.7108	12.4046	0.305623
PS-2184-3	NatureGeosc2012	1674	min	2.5	10.9097	14.492	3.39278	11.1589	12.5101	0.351925
P1-94-AR-B8	NatureGeosc2012	1031	hunti	15.5	11.1146	9.5922	3.17138	9.5922	12.0174	0.135629
PS2163-2 GKG	NatureGeosc2012	3047	hunti	15.5	11.1146	12.8167	2.88942	12.8167	12.3818	0.295608
HLY0503-18TC	NatureGeosc2012	2654	hunti	19.5	11.1409	10.8083	2.98531	10.8083	12.5951	0.389266
PS-2186-3	NatureGeosc2012	2004	min	13.5	11.402	22.77	2.87	17.5329	13.2962	0.697021
PS-2206-4	NatureGeosc2012	2993	hunti	7.5	11.7925	12.2256	2.95804	12.2256	13.9179	0.969955
P1-92-AR40	This study	700	K. hunti	11	11.828	13.0974	3.20861	13.0974	14.4283	1.19401
PS-2184-3	NatureGeosc2012	1674	hunti	3.5	12.3825	15.9253	3.37374	15.9253	13.1684	0.64091
PS-2184-3	NatureGeosc2012	1674	min	3.5	12.3825	17.3509	3.2244	13.3602	12.7289	0.447968
P1-94-AR-B28	NatureGeosc2012	1990	hunti	13.5	12.543	11.2334	2.89969	11.2334	12.4711	0.334823
PS2185-4	NatureGeosc2012	1051	min	9.5	12.8077	13.0235	3.0291	10.0281	11.7189	0.00458756
PS-2163-1	NatureGeosc2012	3040	hunti	7.5	13.0435	11.8087	2.90559	11.8087	11.9179	0.0919516
P1-94-AR-B28	NatureGeosc2012	1990	min	14.5	13.4721	15.7975	2.97467	12.1641	11.9534	0.107546
HLY0503-18TC	NatureGeosc2012	2654	hunti	26.5	14.1251	14.3552	2.80134	14.3552	12.7773	0.469235
P1-94-AR-B28	NatureGeosc2012	1990	min	15.5	14.4012	14.8194	3.10155	11.411	12.8336	0.493931
Pl-94AR-BC26B	NatureGeosc2012	1020	min	5.5	14.7801	18.3734	3.12388	14.1475	12.5302	0.36077
PS-2163-1	NatureGeosc2012	3040	hunti	8.5	14.7826	12.09	3.12	12.09	13.3139	0.704811
PS2185-4	NatureGeosc2012	1051	min	10.5	15.1584	13.8278	3.4488	10.6474	13.125	0.621857
PS-2184-3	NatureGeosc2012	1674	hunti	5.5	15.328	18.2737	2.82377	18.2737	12.8263	0.490734
PS-2184-3	NatureGeosc2012	1674	min	5.5	15.328	13.5924	3.20998	10.4662	12.986	0.560866
P1-94-AR-B28	NatureGeosc2012	1990	min	16.5	15.3303	16.4339	3.11427	12.6541	15.273	1.56485
PS2179-1-GKG	NatureGeosc2012	1230	min	15.5	16.694	16.7387	3.31871	12.8888	13.8257	0.929487
PS-2184-3	NatureGeosc2012	1674	hunti	6.5	16.8007	22.0823	2.70355	22.0823	15.4327	1.63496
P1-94-AR-PC9	This study	1035	K. hunti	17.75	17.091	11.0372	3.07253	11.0372	16.0092	1.88805
PS2185-4	NatureGeosc2012	1051	min	11.5	17.5092	24.0275	2.77454	18.5012	15.7855	1.78983
PS2185-4	NatureGeosc2012	1051	min	12.5	19.8599	20.1774	3.24461	15.5366	14.189	1.08898
P1-94-AR-PC9	This study	1035	K. hunti	22.25	20.395	11.7701	3.10526	11.7701	14.9816	1.43691
PS-2163-1	NatureGeosc2012	3040	hunti	9.5	20.6667	14.1	3.05	14.1	14.2089	1.0977
PS-2179-3	NatureGeosc2012	1228	hunti	19.5	21.1286	15	3	15	14.3116	1.14278
PS-2179-3	NatureGeosc2012	1228	min	20.5	22.2373	19.01	3.09	14.6377	16.7102	2.19577
PS-2179-3	NatureGeosc2012	1228	hunti	21.5	23.3459	16.05	2.84	16.05	16.6342	2.1624
PS-2184-3	NatureGeosc2012	1674	hunti	7.5	23.9577	23.7632	2.45311	23.7632	16.3473	2.03646
PS-2179-3	NatureGeosc2012	1228	hunti	22.5	24.4545	13.72	3.14	13.72	15.5236	1.67487
PS-2163-1	NatureGeosc2012	3040	hunti	12.5	24.6667	13.5656	3.01312	13.5656	14.9734	1.43333
P1-94-AR-PC9	This study	1035	K. hunti	28.25	24.8001	10.5193	3.20418	10.5193	12.9509	0.545434
PS-2179-3	NatureGeosc2012	1228	min	23.5	25.5632	17.2714	3.15405	13.299	12.7893	0.474525
HLY0503-18TC	NatureGeosc2012	2654	hunti	29.5	26.9794	13.6504	2.90409	13.6504	12.7777	0.469409
HLY0503-18TC	NatureGeosc2012	2654	hunti	30.5	27.4465	12.9124	2.9248	12.9124	13.5452	0.80636
PS2179-1-GKG	NatureGeosc2012	1230	hunti	25.5	27.7805	13.5073	2.95284	13.5073	13.4651	0.771167
HLY0503-18TC	NatureGeosc2012	2654	hunti	31.5	27.9137	14.357	2.92086	14.357	13.7626	0.901791
P1-94-AR-B28	NatureGeosc2012	1990	min	19.5	28.1119	16.7509	3.0048	12.8982	13.7062	0.877036
PS-2186-3	NatureGeosc2012	2004	min	15.5	28.3154	19.66	3.02	15.1382	12.9221	0.532787
HLY0503-18TC	NatureGeosc2012	2654	hunti	32.5	28.3808	12.6304	2.87352	12.6304	12.5282	0.359893
P1-94-AR-B8	NatureGeosc2012	1031	hunti	20.5	28.6176	9.58651	3.38566	9.58651	12.3318	0.273662
PS2185-4	NatureGeosc2012	1051	hunti	14.5	28.9787	12.3879	3.09824	12.3879	12.9047	0.525156
PS2185-4	NatureGeosc2012	1051	min	14.5	28.9787	15.4754	3.31758	11.916	13.4699	0.773271
PS-2186-3	NatureGeosc2012	2004	min	16.5	29.8102	23.38	3.02	18.0026	14.0042	1.00786
PS2186-5 GKG	NatureGeosc2012	2036	hunti	16.5	29.8102	15.4563	3.23349	15.4563	14.6859	1.30711
PS-2186-3	NatureGeosc2012	2004	min	17.5	31.3049	15.92	2.96	12.2584	15.6782	1.74274
HLY0503-18TC	NatureGeosc2012	2654	hunti	39.5	31.6509	15.7961	2.88387	15.7961	15.2037	1.53443
HLY0503-18TC	NatureGeosc2012	2654	hunti	41.5	32.5853	16.8776	2.84149	16.8776	14.8067	1.36014
PS-2186-3	NatureGeosc2012	2004	hunti	18.5	32.7997	15.63	2.87	15.63	14.9137	1.40713
PS-2186-3	NatureGeosc2012	2004	min	18.5	32.7997	17.4952	2.94655	13.4713	13.8453	0.938083
HLY0503-18TC	NatureGeosc2012	2654	hunti	42.5	33.0524	12.7936	2.88038	12.7936	12.6772	0.425277
P1-94-AR-B8	NatureGeosc2012	1031	hunti	24.5	33.3235	10.4539	3.26764	10.4539	11.6849	-0.0103111
P1-93-AR-21	This study	1470	K. hunti	14.5	33.3507	11.037	3.28509	11.037	11.7272	0.00822187
HLY0503-18TC	NatureGeosc2012	2654	hunti	43.5	33.5196	10.6689	2.8942	10.6689	12.0968	0.170497
HLY0503-18TC	NatureGeosc2012	2654	hunti	44.5	33.9867	13.6824	2.73388	13.6824	12.7257	0.446569
PS-2186-3	NatureGeosc2012	2004	hunti	19.5	34.2945	14.6419	2.85694	14.6419	13.4233	0.752843
PS-2186-3	NatureGeosc2012	2004	min	19.5	34.2945	17.66	3.03	13.5982	14.0768	1.03972
HLY0503-18TC	NatureGeosc2012	2654	hunti	45.5	34.4539	14.5254	2.65601	14.5254	14.378	1.17196
Pl-94AR-BC19B	NatureGeosc2012	2400	hunti	12.5	34.6462	13.9363	2.90772	13.9363	15.1193	1.49736
P1-94-AR-B8	NatureGeosc2012	1031	hunti	26.5	35.6765	15.1885	3.08021	15.1885	15.0496	1.46679
PS2184-1-GKG	NatureGeosc2012	1640	hunti	10.5	35.7132	18.348	2.86738	18.348	15.0025	1.44609
PS-2186-3	NatureGeosc2012	2004	hunti	20.5	35.7892	13.2499	2.91118	13.2499	14.9405	1.41887
PS-2186-3	NatureGeosc2012	2004	min	20.5	35.7892	18.5579	2.86473	14.2896	14.7861	1.35108
HLY0503-18TC	NatureGeosc2012	2654	hunti	49.5	36.3225	13.6263	2.6081	13.6263	14.1706	1.08088
HLY0503-18TC	NatureGeosc2012	2654	hunti	50.5	36.7897	14.4165	2.79669	14.4165	15.7726	1.78418
P1-94-AR-PC9	This study	1035	K. hunti	44.75	36.9144	15.2705	2.7092	15.2705	15.4495	1.64232
HLY0503-6JPC	This study	800	K. hunti	0.5	37	21.2602	2.72365	21.2602	15.6409	1.72635
HLY0503-18TC	NatureGeosc2012	2654	hunti	51.5	37.2568	12.6739	2.84162	12.6739	15.3207	1.58578
PS-2186-3	NatureGeosc2012	2004	hunti	21.5	37.284	14.5832	2.86535	14.5832	14.7946	1.35483
HLY0503-18TC	NatureGeosc2012	2654	hunti	52.5	37.724	12.8156	2.82488	12.8156	14.0319	1.02
PS-2163-1	NatureGeosc2012	3040	hunti	22.5	38	12.64	2.74	12.64	14.452	1.20442
P1-92-AR-PC30	This study	765	K. hunti	50.5	38.0645	17.4468	2.94524	17.4468	15.7305	1.7657
P1-92-AR-PC30	This study	765	K. minima	50.5	38.0645	19.1875	3.0315	14.7744	15.4827	1.65689
PS2185-3 GKG	NatureGeosc2012	1051	hunti	16.5	38.1529	20.976	2.98214	20.976	15.4451	1.6404
HLY0503-18TC	NatureGeosc2012	2654	hunti	53.5	38.1912	11.5762	2.94248	11.5762	14.8087	1.36101
HLY0503-18TC	NatureGeosc2012	2654	hunti	54.5	38.6583	12.4522	2.85512	12.4522	14.2174	1.10142
PS-2186-3	NatureGeosc2012	2004	hunti	22.5	38.7788	14.2646	2.80052	14.2646	12.5446	0.367059
PS2186-5 GKG	NatureGeosc2012	2036	hunti	22.5	38.7788	11.8178	2.90395	11.8178	13.9162	0.969209
PS2186-5 GKG	NatureGeosc2012	2036	min	22.5	38.7788	16.3791	2.91949	12.6119	15.0974	1.48775
P1-94-AR-B17	NatureGeosc2012	2217	hunti	25.5	39	18.4344	2.79476	18.4344	14.4296	1.1946
PS2185-4	NatureGeosc2012	1051	hunti	17.5	39.012	18.3582	2.87392	18.3582	14.5007	1.22581
HLY0503-18TC	NatureGeosc2012	2654	hunti	55.5	39.1255	10.9258	2.88166	10.9258	14.4647	1.21
HLY0503-18TC	NatureGeosc2012	2654	hunti	56.5	39.5926	12.1733	2.851	12.1733	15.2109	1.5376
HLY0503-18TC	NatureGeosc2012	2654	hunti	57	39.8262	12.4319	2.85294	12.4319	14.0336	1.02075
PS2185-4	NatureGeosc2012	1051	hunti	18.5	39.8711	22.1656	2.82361	22.1656	15.1753	1.52196
HLY0503-18TC	NatureGeosc2012	2654	hunti	57.5	40.0598	12.4714	2.88955	12.4714	15.9595	1.8662
PS-2186-3	NatureGeosc2012	2004	hunti	23.5	40.2735	16.6343	2.61904	16.6343	16.4097	2.06386
PS2186-5 GKG	NatureGeosc2012	2036	hunti	23.5	40.2735	16.0941	2.88379	16.0941	14.2923	1.1343
P1-94-AR-B17	NatureGeosc2012	2217	hunti	26.5	40.3453	14.6831	2.87088	14.6831	14.176	1.08325
HLY0503-18TC	NatureGeosc2012	2654	hunti	58.5	40.527	11.5783	2.80516	11.5783	13.1472	0.631636
PS-2163-1	NatureGeosc2012	3040	hunti	24.5	40.6667	11.89	2.84	11.89	12.1324	0.186113
HLY0503-18TC	NatureGeosc2012	2654	hunti	59.5	40.9941	11.4907	2.7465	11.4907	12.5731	0.379586
HLY0503-18TC	NatureGeosc2012	2654	hunti	60.5	41.4613	11.0198	2.75111	11.0198	15.0794	1.47987
P1-94-AR-B17	NatureGeosc2012	2217	hunti	29.5	41.7154	16.8867	2.85639	16.8867	14.6564	1.29416
PS-2186-3	NatureGeosc2012	2004	hunti	24.5	41.7683	24.11	1.65	24.11	14.6112	1.27433
HLY0503-18TC	NatureGeosc2012	2654	hunti	61.5	41.9284	9.7748	2.60016	9.7748	15.7495	1.77404
PS-2163-1	NatureGeosc2012	3040	hunti	25.5	42	11.2648	2.7724	11.2648	15.5521	1.68737
P1-94-AR-B17	NatureGeosc2012	2217	hunti	30.5	42.1721	16.7113	2.79503	16.7113	13.1423	0.629448
Pl-94AR-BC19B	NatureGeosc2012	2400	hunti	15.5	42.2489	15.8995	2.79411	15.8995	15.303	1.57802
HLY0503-18TC	NatureGeosc2012	2654	hunti	62.5	42.3956	12.0608	2.26522	12.0608	16.1161	1.93497
PS2185-4	NatureGeosc2012	1051	hunti	21.5	42.4485	20.5786	2.7095	20.5786	15.2155	1.5396
Pl-94AR-BC20A	NatureGeosc2012	3110	hunti	24.5	42.5658	15.3303	2.66022	15.3303	15.4229	1.63063
P1-94-AR-B28	NatureGeosc2012	1990	min	22.5	42.58	15.8548	3.22011	12.2082	16.3158	2.02262
P1-94-AR-B17	NatureGeosc2012	2217	hunti	31.5	42.6288	16.9363	2.79396	16.9363	14.4928	1.22234
PS2185-4	NatureGeosc2012	1051	min	17.5	42.8548	21.4615	3.11352	16.5253	14.3555	1.16208
P1-94-AR-B28	NatureGeosc2012	1990	min	23.5	42.95	14.8881	3.29557	11.4639	15.6562	1.73309
Pl-94AR-BC19B	NatureGeosc2012	2400	hunti	16.5	42.9918	14.644	2.86451	14.644	15.133	1.50338
P1-94-AR-B17	NatureGeosc2012	2217	hunti	32.5	43.0855	18.7117	2.37314	18.7117	14.2134	1.09967
PS-2186-3	NatureGeosc2012	2004	hunti	25.5	43.2631	14.32	2.53	14.32	15.9242	1.85074
PS-2186-3	NatureGeosc2012	2004	min	25.5	43.2631	15.49	2.84	11.9273	15.4322	1.63472
PS2185-4	NatureGeosc2012	1051	hunti	22.5	43.3076	20.0182	2.9318	20.0182	15.7178	1.76012
PS-2163-1	NatureGeosc2012	3040	hunti	26.5	43.3333	12.1836	2.72186	12.1836	15.5219	1.67411
Pl-94AR-BC19B	NatureGeosc2012	2400	hunti	17.5	43.363	20.14	2.53168	20.14	16.9621	2.30634
Pl-94AR-BC20A	NatureGeosc2012	3110	hunti	25.5	43.3882	13.3404	2.79286	13.3404	15.5609	1.69122
P1-94-AR-B17	NatureGeosc2012	2217	hunti	33.5	43.5422	19.1282	2.39934	19.1282	16.3972	2.05836
PS2184-1-GKG	NatureGeosc2012	1640	hunti	12.5	43.5843	13.0121	2.46984	13.0121	14.8738	1.38959
Pl-94AR-BC19B	NatureGeosc2012	2400	hunti	18.5	43.7343	16.3652	2.83602	16.3652	15.9564	1.86488
P1-94-AR-B8	NatureGeosc2012	1031	hunti	33.5	43.9118	12.523	3.13066	12.523	14.4786	1.21609
P1-94-AR-B17	NatureGeosc2012	2217	hunti	34.5	43.9989	18.7537	2.49091	18.7537	14.8928	1.39792
P1-92-AR40	This study	700	K. hunti	53	44.0588	11.7388	3.00082	11.7388	13.7911	0.914302
P1-94-AR-B28	NatureGeosc2012	1990	hunti	26.5	44.07	15.0831	2.92488	15.0831	14.4918	1.2219
P1-92-AR-P39	This study	1470	K. minima	49.5	44.0902	14.1	3.3	10.857	14.0212	1.0153
Pl-94AR-BC19B	NatureGeosc2012	2400	hunti	19.5	44.1055	16.0264	2.7695	16.0264	14.284	1.13067
PS2185-4	NatureGeosc2012	1051	hunti	23.5	44.1667	16.4006	2.73607	16.4006	13.2696	0.685345
Pl-94AR-BC20A	NatureGeosc2012	3110	hunti	26.5	44.2105	13.0528	2.84533	13.0528	14.8483	1.37842
P1-94-AR-B28	NatureGeosc2012	1990	min	27.5	44.44	13.0014	3.16776	10.0111	14.9942	1.44246
P1-94-AR-B17	NatureGeosc2012	2217	hunti	35.5	44.4556	18.7508	2.40779	18.7508	13.7813	0.909994
Pl-94AR-BC19B	NatureGeosc2012	2400	hunti	20.5	44.4767	16.7558	2.71492	16.7558	14.8542	1.38101
P1-94-AR-B28	NatureGeosc2012	1990	hunti	28.5	44.82	10.336	2.98766	10.336	14.8972	1.39988
P1-94-AR-B17	NatureGeosc2012	2217	hunti	36.5	44.9123	18.4175	2.2918	18.4175	14.3419	1.15611
P1-94-AR-B28	NatureGeosc2012	1990	min	29.5	45.19	13.2805	2.98638	10.226	13.5703	0.817368
Pl-94AR-BC19B	NatureGeosc2012	2400	hunti	22.5	45.2192	15.9743	2.66797	15.9743	13.5622	0.813797
P1-94-AR-B28	NatureGeosc2012	1990	hunti	30.5	45.56	12.8978	2.75918	12.8978	13.4818	0.778529
P1-94-AR-B28	NatureGeosc2012	1990	min	30.5	45.56	13.3706	3.12044	10.2953	13.9367	0.97819
Pl-94AR-BC19B	NatureGeosc2012	2400	hunti	23.5	45.5905	18.0158	2.45996	18.0158	14.5641	1.25362
P1-92-AR-P39	This study	1470	K. hunti	51.5	45.6692	12.5	3	12.5	14.2442	1.11321
P1-94-AR-B17	NatureGeosc2012	2217	hunti	38.5	45.8257	19.1114	2.37046	19.1114	15.5232	1.6747
P1-94-AR-B28	NatureGeosc2012	1990	hunti	31.5	45.94	11.2986	2.8853	11.2986	14.6872	1.30768
Pl-94AR-BC19B	NatureGeosc2012	2400	hunti	24.5	45.9617	16.6904	2.47095	16.6904	14.8564	1.38198
Pl-94AR-BC12A	NatureGeosc2012	1609	hunti	35.5	46.1351	13.8356	3.03822	13.8356	14.4166	1.18888
PS2186-5 GKG	NatureGeosc2012	2036	hunti	27.5	46.2526	13.3462	2.62135	13.3462	16.0379	1.90064
P1-94-AR-B8	NatureGeosc2012	1031	hunti	35.5	46.2647	16.9121	2.96796	16.9121	15.9769	1.87384
P1-94-AR-B8	NatureGeosc2012	1031	min	35.5	46.2647	25.2015	2.77952	19.4051	16.1472	1.94862
Pl-94AR-BC19B	NatureGeosc2012	2400	hunti	25.5	46.3329	16.3852	2.66388	16.3852	17.0906	2.36279
Pl-94AR-BC19B	NatureGeosc2012	2400	hunti	28.5	47.4466	14.6874	2.75419	14.6874	16.0682	1.91395
PS2185-4	NatureGeosc2012	1051	min	18.5	47.4801	23.4589	2.84647	18.0634	15.1647	1.5173
P1-92-AR-P39	This study	1470	K. hunti	54	47.643	11.8	3	11.8	14.4742	1.21418
Pl-94AR-BC26B	NatureGeosc2012	1020	hunti	15.5	48.4387	14.8875	2.67702	14.8875	15.0183	1.45301
Pl-94AR-BC26B	NatureGeosc2012	1020	min	15.5	48.4387	16.7959	2.81675	12.9328	13.7056	0.876749
P1-94-AR-B8	NatureGeosc2012	1031	min	37.5	48.6176	22.6072	2.957	17.4075	14.7509	1.33563
P1-92-AR-P39	This study	1470	K. hunti	55.5	48.8272	11.5	3	11.5	14.201	1.09423
P1-94-AR-PC9	This study	1035	K. hunti	61.25	49.0287	17.0264	2.47699	17.0264	14.1037	1.05152
P1-92-AR40	This study	700	K. hunti	60	49.4306	12.1381	3.24013	12.1381	13.6496	0.852169
Pl-94AR-BC19B	NatureGeosc2012	2400	hunti	34.5	49.6741	12.4464	2.98449	12.4464	13.8696	0.948749
Pl-94AR-BC19B	NatureGeosc2012	2400	hunti	35.5	50.0453	15.137	2.75542	15.137	14.3746	1.17044
P1-92-AR-P39	This study	1470	K. hunti	57.5	50.4062	12.6	2.9	12.6	15.4827	1.65691
PS2185-4	NatureGeosc2012	1051	min	19.5	52.1055	25.3913	2.99255	19.5513	15.4342	1.63562
P1-94-AR-B8	NatureGeosc2012	1031	hunti	40.5	52.1471	17.6788	3.02552	17.6788	17.58	2.5776
P1-92-AR40	This study	700	K. hunti	67	54.8024	12.2039	2.90669	12.2039	20.6735	3.93568
PS2184-1-GKG	NatureGeosc2012	1640	hunti	16.5	59.2706	25.8657	2.11239	25.8657	19.9857	3.63371
PS2184-1-GKG	NatureGeosc2012	1640	hunti	17.5	63.1922	28.0679	2.16104	28.0679	19.1899	3.28437
HLY0503-6JPC	This study	800	K. hunti	3.5	63.9944	16.1121	2.92668	16.1121	19.3209	3.34189
P1-92-AR-P39	This study	1470	K. hunti	83.5	70.9333	13.7	2.8	13.7	16.273	2.00384
P1-92-AR-P39	This study	1470	K. minima	83.5	70.9333	16.7	3.2	12.859	13.2438	0.674015
P1-92-AR-P39	This study	1470	K. minima	85.5	72.5123	13.8	3.3	10.626	12.3757	0.292919
P1-93-AR-21	This study	1470	K. hunti	58.5	73.1928	12.9217	2.93723	12.9217	12.3552	0.283938
P1-93-AR-21	This study	1470	K. hunti	59.5	74.0982	11.7716	3.07017	11.7716	12.6034	0.392898
HLY0503-6JPC	This study	800	K. hunti	6.5	75.132	13.5977	3.2171	13.5977	13.7442	0.893725
P1-92-AR-P39	This study	1470	K. hunti	89.5	75.6703	14.1	3	14.1	13.6222	0.840154
HLY0503-6JPC	This study	800	K. hunti	7.5	77.8823	16.3302	2.93116	16.3302	13.6703	0.861261
P1-93-AR-P23	This study	951	K. hunti	1.5	79.277	12.3116	3.09191	12.3116	13.9312	0.975809
P1-92-AR-P39	This study	1470	K. minima	99.5	83.5653	15.6	3.1	12.012	13.2363	0.670747
P1-92-AR40	This study	700	K. hunti	111	88.568	14.9024	2.96827	14.9024	12.7676	0.46497
P1-92-AR-PC30	This study	765	K. hunti	136.5	90.4901	10.6255	3.10028	10.6255	12.7156	0.442165
P1-92-AR40	This study	700	K. hunti	114	90.8702	13.9865	3.12407	13.9865	12.4789	0.338255
P1-92-AR-PC30	This study	765	K. hunti	139	92.0141	12.0519	2.99612	12.0519	12.0118	0.133164
P1-92-AR-PC30	This study	765	K. minima	139	92.0141	14.063	3.17894	10.8285	13.2801	0.689958
P1-92-AR-PC30	This study	765	K. hunti	140	92.6237	12.5665	3.12424	12.5665	14.9557	1.42554
HLY0503-6JPC	This study	800	K. hunti	19.5	93.186	16.9671	3.12509	16.9671	15.0885	1.48383
HLY0503-6JPC	This study	800	K. hunti	20.5	94.3109	22.3644	3.15078	22.3644	16.2553	1.99606
P1-92-AR-PC30	This study	765	K. hunti	144	95.0621	12.7158	3.02305	12.7158	16.662	2.17461
HLY0503-6JPC	This study	800	K. hunti	21.5	95.4359	16.6626	2.99679	16.6626	15.7301	1.7655
P1-92-AR-P39	This study	1470	K. hunti	115.5	96.1972	14.6	3	14.6	14.0114	1.01101
P1-92-AR-PC30	This study	765	K. minima	151	99.3293	15.9838	3.35439	12.3075	13.6653	0.859056
P1-92-AR-PC30	This study	765	K. hunti	152	99.9389	13.7712	3.02501	13.7712	12.6296	0.404375
P1-92-AR-PC30	This study	765	K. minima	152	99.9389	14.2664	3.37957	10.9851	12.4496	0.325355
P1-94-AR-PC9	This study	1035	K. hunti	133.25	101.891	11.484	2.92622	11.484	12.4222	0.313327
P1-92-AR-P39	This study	1470	K. hunti	123.5	102.513	13.7	3	13.7	12.111	0.17671
P1-94-AR-PC9	This study	1035	K. hunti	134.75	102.992	12.1705	2.8834	12.1705	12.3449	0.279419
P1-94-AR-PC9	This study	1035	K. hunti	135.75	103.727	12.2152	2.8684	12.2152	14.2881	1.13249
P1-94-AR-PC9	This study	1035	K. hunti	136.25	104.094	12.1549	2.86478	12.1549	14.5881	1.26419
P1-92-AR-P39	This study	1470	K. hunti	126	104.487	21.2	2.4	21.2	14.7005	1.31353
P1-92-AR-P39	This study	1470	K. hunti	127	105.276	15.2	2.8	15.2	14.7785	1.34777
P1-94-AR-PC9	This study	1035	K. hunti	139.25	106.296	12.7325	2.94734	12.7325	15.9215	1.84955
P1-94-AR-PC9	This study	1035	K. minima	139.25	106.296	16.3703	3.20448	12.6052	14.4456	1.2016
P1-93-AR-21	This study	1470	K. hunti	97	108.055	17.87	2.95623	17.87	14.0997	1.04978
P1-94-AR-PC9	This study	1035	K. hunti	142.25	108.499	13.8201	2.8318	13.8201	14.4209	1.19079
P1-94-AR-PC9	This study	1035	K. hunti	143.75	109.6	13.4708	2.85952	13.4708	14.6429	1.28822
P1-94-AR-PC9	This study	1035	K. hunti	144.75	110.334	14.3386	2.82218	14.3386	13.5781	0.820789
P1-94-AR-PC9	This study	1035	K. hunti	145.25	110.702	13.7148	2.97734	13.7148	12.4319	0.317611
P1-94-AR-PC9	This study	1035	K. minima	145.25	110.702	16.2938	3.06104	12.5462	12.3243	0.270368
P1-92-AR-PC30	This study	765	K. minima	170	110.912	10.5054	3.40819	8.08917	11.978	0.11835
P1-92-AR40	This study	700	K. hunti	141	111.59	12.9327	3.2322	12.9327	11.8095	0.0443578
P1-94-AR-PC9	This study	1035	K. hunti	146.75	111.803	12.6072	3.00676	12.6072	11.9435	0.103204
P1-94-AR-PC9	This study	1035	K. minima	146.75	111.803	16.717	2.95623	12.8721	14.1498	1.07176
HLY0503-6JPC	This study	800	K. hunti	28.5	112.745	13.2165	3.21627	13.2165	14.2967	1.13623
P1-92-AR40	This study	700	K. hunti	144	113.892	19.1205	2.68565	19.1205	14.1091	1.05388
P1-92-AR-PC30	This study	765	K. hunti	178	115.789	13.6671	3.17423	13.6671	14.8141	1.36338
P1-94-AR-PC9	This study	1035	K. minima	152.75	116.208	15.1548	2.91225	11.6692	14.5798	1.26053
HLY0503-6JPC	This study	800	K. hunti	31.5	117.245	16.3971	3.02909	16.3971	13.6973	0.873094
HLY0503-6JPC	This study	800	K. hunti	32.5	118.745	12.0451	3.25387	12.0451	13.3494	0.720386
HLY0503-6JPC	This study	800	K. hunti	33.5	120.244	14.7079	3.12527	14.7079	13.5202	0.795349
P1-92-AR-PC30	This study	765	K. hunti	186	120.665	11.9278	3.102	11.9278	12.8543	0.503029
P1-92-AR-PC30	This study	765	K. hunti	189	122.494	12.523	3.09998	12.523	13.7592	0.900298
P1-92-AR-PC30	This study	765	K. hunti	190	123.104	13.0677	3.33044	13.0677	14.0478	1.02698
HLY0503-6JPC	This study	800	K. hunti	35.5	123.244	16.5698	3.11557	16.5698	14.3636	1.16561
HLY0503-6JPC	This study	800	K. hunti	36.5	124.744	16.1507	2.96836	16.1507	14.9302	1.41436
P1-92-AR40	This study	700	K. hunti	159	125.403	13.5067	3.00274	13.5067	15.3298	1.58979
HLY0503-6JPC	This study	800	K. hunti	37.5	126.244	15.3561	3.02818	15.3561	14.7844	1.35035
HLY0503-6JPC	This study	800	K. hunti	38.5	127.744	15.0658	3.43147	15.0658	14.3412	1.1558
HLY0503-6JPC	This study	800	K. hunti	39.5	129.244	13.8426	3.23433	13.8426	15.1363	1.50483
P1-94-AR-PC9	This study	1035	K. hunti	177.75	133.187	13.9349	2.9766	13.9349	14.5646	1.25388
P1-94-AR-PC9	This study	1035	K. hunti	178.75	134.451	17.482	2.37502	17.482	14.0594	1.0321
P1-94-AR-PC9	This study	1035	K. hunti	180.25	136.347	12.4979	2.77232	12.4979	13.9031	0.963471
P1-93-AR-21	This study	1470	K. hunti	129	159.527	12.5399	3.16299	12.5399	14.9421	1.41958
P1-93-AR-21	This study	1470	K. hunti	129.5	160.856	13.061	3.0957	13.061	14.1057	1.0524
P1-93-AR-P23	This study	951	K. hunti	19.5	164.165	19.1297	3.01601	19.1297	14.9158	1.40806
P1-92-AR-P39	This study	1470	K. hunti	159.5	164.446	13.3	2.9	13.3	15.5782	1.69885
P1-92-AR-PC30	This study	765	K. hunti	267	170.043	16.5487	2.67642	16.5487	15.0558	1.46948
P1-92-AR-PC30	This study	765	K. hunti	271	172.481	15.8519	2.92129	15.8519	14.6061	1.27206
P1-92-AR-PC30	This study	765	K. minima	271	172.481	13.5696	3.01551	10.4486	14.4318	1.19556
P1-93-AR-P23	This study	951	K. hunti	21.5	173.597	16.8812	3.05972	16.8812	13.8171	0.925693
P1-92-AR-PC30	This study	765	K. hunti	273	173.701	12.4287	3.14788	12.4287	13.3084	0.702372
P1-92-AR-P39	This study	1470	K. minima	163.5	173.713	17.5	3.2	13.475	13.6828	0.866765
P1-92-AR40	This study	700	K. hunti	180	180.891	11.9465	3.29941	11.9465	12.671	0.422584
P1-92-AR40	This study	700	K. hunti	182	180.891	12.4036	3.37669	12.4036	12.2921	0.256231
P1-92-AR-P39	This study	1470	K. minima	167.5	182.981	16.7	3	12.859	12.1262	0.183398
P1-92-AR-PC30	This study	765	K. hunti	293	185.893	11.9593	3.19668	11.9593	11.9325	0.0983816
P1-92-AR-PC30	This study	765	K. minima	293	185.893	14.8864	2.99704	11.4626	12.1516	0.194558
P1-92-AR-PC30	This study	765	K. hunti	295	187.112	10.9782	3.10911	10.9782	11.4772	-0.101488
P1-92-AR40	This study	700	K. hunti	188	188.891	13.499	3.27751	13.499	11.8501	0.0622076
P1-92-AR-PC30	This study	765	K. minima	299	189.55	12.321	3.39201	9.48718	13.3526	0.721809
HLY0503-6JPC	This study	800	K. hunti	64.5	189.797	13.8237	3.33056	13.8237	13.8767	0.951867
HLY0503-6JPC	This study	800	K. hunti	65.5	191.625	18.9751	3.17163	18.9751	13.3175	0.706375
P1-92-AR-PC30	This study	765	K. hunti	303	191.988	13.5985	3.01387	13.5985	14.5926	1.26616
P1-92-AR-P39	This study	1470	K. minima	171.5	192.248	13.9	2.9	10.703	14.0989	1.0494
P1-93-AR-P23	This study	951	K. hunti	25.5	192.461	15.8628	3.07322	15.8628	13.8754	0.951306
P1-92-AR-PC30	This study	765	K. hunti	306	193.817	11.3549	3.14839	11.3549	13.7396	0.891699
HLY0503-6JPC	This study	800	K. hunti	69.5	196.698	17.8579	3.10136	17.8579	14.0642	1.03416
HLY0503-6JPC	This study	800	K. hunti	71.5	199.234	12.9196	3.13542	12.9196	13.309	0.702663
P1-92-AR-PC30	This study	765	K. hunti	316	199.913	12.3256	3.03006	12.3256	14.1632	1.07765
HLY0503-6JPC	This study	800	K. hunti	72.5	200.502	12.0872	3.07443	12.0872	13.2873	0.693119
HLY0503-6JPC	This study	800	K. hunti	73.5	201.77	15.6258	3.09614	15.6258	14.111	1.05475
P1-93-AR-P23	This study	951	K. hunti	27.5	201.893	13.4783	3.18527	13.4783	13.73	0.887455
HLY0503-6JPC	This study	800	K. hunti	74.5	203.039	17.0383	2.9692	17.0383	15.0019	1.44585
P1-92-AR-PC30	This study	765	K. hunti	323	204.18	10.4202	3.22904	10.4202	14.4095	1.18577
HLY0503-6JPC	This study	800	K. hunti	76.5	205.575	18.447	3.04497	18.447	16.5149	2.11004
P1-93-AR-21	This study	1470	K. hunti	146.5	206.063	12.6637	3.10869	12.6637	19.014	3.20715
HLY0503-6JPC	This study	800	K. hunti	77.5	206.843	24.0052	2.72309	24.0052	19.2304	3.30217
HLY0503-6JPC	This study	800	K. hunti	78.5	208.112	29.534	2.85122	29.534	20.4699	3.84628
P1-93-AR-21	This study	1470	K. hunti	147.5	208.722	11.5024	3.3373	11.5024	22.751	4.84768
HLY0503-6JPC	This study	800	K. hunti	79.5	209.38	24.6442	2.84977	24.6442	20.6845	3.9405
HLY0503-6JPC	This study	800	K. hunti	80.5	210.648	24.0692	2.71639	24.0692	20.3342	3.78673
P1-93-AR-P23	This study	951	K. hunti	29.5	211.325	13.6729	3.21799	13.6729	23.0327	4.97134
HLY0503-6JPC	This study	800	K. hunti	81.5	211.916	27.7826	2.63871	27.7826	20.823	4.00128
HLY0503-6JPC	This study	800	K. hunti	82.5	213.185	24.9944	2.71013	24.9944	19.0663	3.2301
P1-93-AR-21	This study	1470	K. hunti	149.5	214.04	13.5957	3.11816	13.5957	20.4888	3.8546
P1-94-AR-PC9	This study	1035	K. hunti	242.75	215.334	15.2858	2.81415	15.2858	17.8604	2.70073
HLY0503-6JPC	This study	800	K. hunti	84.5	215.721	20.7855	2.76443	20.7855	17.818	2.6821
P1-93-AR-21	This study	1470	K. hunti	150.5	216.7	14.6406	3.0586	14.6406	17.73	2.64348
HLY0503-6JPC	This study	800	K. hunti	85.5	216.989	24.7823	2.87208	24.7823	18.4173	2.94518
P1-94-AR-PC9	This study	1035	K. hunti	244.25	217.23	13.1558	2.99374	13.1558	16.6526	2.1705
HLY0503-6JPC	This study	800	K. hunti	86.5	218.257	18.7221	2.97461	18.7221	16.7838	2.2281
P1-93-AR-21	This study	1470	K. hunti	151.5	219.359	11.9623	3.03152	11.9623	14.3637	1.16564
HLY0503-6JPC	This study	800	K. hunti	90.5	223.33	15.2966	3.15796	15.2966	14.1417	1.0682
HLY0503-6JPC	This study	800	K. hunti	91.5	224.599	12.6815	3.27032	12.6815	13.7691	0.904622
HLY0503-6JPC	This study	800	K. hunti	92.5	225.867	12.046	3.20695	12.046	13.6921	0.870851
HLY0503-6JPC	This study	800	K. hunti	93.5	227.135	16.859	3.21792	16.859	13.1132	0.6167
P1-93-AR-21	This study	1470	K. hunti	154.5	227.336	11.5777	3.11609	11.5777	13.4203	0.751506
HLY0503-6JPC	This study	800	K. hunti	94.5	228.403	12.4019	3.2759	12.4019	12.9718	0.5546
P1-92-AR-PC30	This study	765	K. hunti	364	229.174	14.2169	3.02913	14.2169	12.029	0.140734
P1-92-AR-PC30	This study	765	K. minima	364	229.174	12.7316	3.28433	9.80331	12.46	0.32993
HLY0503-6JPC	This study	800	K. hunti	96.5	230.94	12.1452	3.3	12.1452	12.0992	0.171551
P1-92-AR-PC30	This study	765	K. hunti	368	231.613	13.7325	2.95334	13.7325	12.9604	0.549611
P1-92-AR-PC30	This study	765	K. minima	368	231.613	13.7637	2.96368	10.5981	15.3865	1.61468
P1-92-AR40	This study	700	K. hunti	218	232.818	18.5228	3.06573	18.5228	15.0525	1.46806
HLY0503-6JPC	This study	800	K. hunti	99	233.476	21.9339	2.90911	21.9339	16.0299	1.89713
P1-92-AR-PC30	This study	765	K. minima	372	234.051	13.6044	3.19714	10.4754	17.1358	2.3826
HLY0503-6JPC	This study	800	K. hunti	99.5	234.744	18.6195	2.98768	18.6195	15.6583	1.73399
HLY0503-6JPC	This study	800	K. hunti	100.5	236.013	16.1273	3.08217	16.1273	13.6223	0.840175
P1-94-AR-PC9	This study	1035	K. hunti	259.25	236.187	11.1354	3.12451	11.1354	14.4768	1.21531
P1-92-AR-PC30	This study	765	K. hunti	376	236.489	11.7537	3.27461	11.7537	12.9288	0.535721
HLY0503-6JPC	This study	800	K. hunti	101.5	237.281	14.748	3.05489	14.748	12.0779	0.162183
P1-92-AR-PC30	This study	765	K. hunti	378	237.709	10.8793	3.20784	10.8793	13.09	0.606498
P1-94-AR-PC9	This study	1035	K. hunti	260.75	238.083	11.8729	2.99961	11.8729	14.7008	1.31365
HLY0503-6JPC	This study	800	K. hunti	102.5	238.549	16.196	2.97204	16.196	14.291	1.13373
HLY0503-6JPC	This study	800	K. hunti	103.5	239.817	19.8078	2.76935	19.8078	14.3549	1.1618
P1-94-AR-PC9	This study	1035	K. hunti	262.25	239.979	12.6989	2.95973	12.6989	14.3861	1.17549
P1-92-AR-PC30	This study	765	K. hunti	384	241.366	11.1989	3.15964	11.1989	14.1885	1.08877
P1-94-AR-PC9	This study	1035	K. hunti	263.75	241.874	12.0288	3.15348	12.0288	12.7539	0.458968
P1-92-AR40	This study	700	K. hunti	222.5	242.578	15.2083	3.11681	15.2083	12.3552	0.283927
P1-94-AR-PC9	This study	1035	K. hunti	265.25	243.77	12.6346	3.02813	12.6346	15.0229	1.45503
P1-92-AR-PC30	This study	765	K. hunti	390	245.024	10.7052	3.16887	10.7052	14.8855	1.39472
HLY0503-6JPC	This study	800	K. hunti	107.5	246.863	24.5373	2.59183	24.5373	15.9901	1.87964
P1-93-AR-P23	This study	951	K. hunti	37.5	249.053	11.3419	3.01424	11.3419	16.1526	1.95098
HLY0503-6JPC	This study	800	K. hunti	109.5	252.044	20.7313	2.85344	20.7313	16.4544	2.0835
HLY0503-6JPC	This study	800	K. hunti	111.5	257.225	13.4472	3.15327	13.4472	13.9575	0.987321
HLY0503-6JPC	This study	800	K. hunti	113.5	262.407	12.2146	3.22927	12.2146	14.8291	1.36997
P1-93-AR-P23	This study	951	K. hunti	41.5	267.917	12.0523	3.02028	12.0523	13.9119	0.967316
P1-92-AR-P39	This study	1470	K. hunti	204.5	268.706	15.7	2.9	15.7	14.014	1.01214
HLY0503-6JPC	This study	800	K. hunti	116.5	270.179	16.1453	3.1364	16.1453	14.4095	1.18576
P1-93-AR-21	This study	1470	K. hunti	171.5	272.543	13.9577	2.99777	13.9577	14.666	1.29839
HLY0503-6JPC	This study	800	K. hunti	118.5	275.36	14.192	3.07294	14.192	13.9049	0.964265
P1-93-AR-P23	This study	951	K. hunti	43.5	277.349	13.3351	3.052	13.3351	12.3492	0.281313
HLY0503-6JPC	This study	800	K. hunti	119.5	277.951	11.8945	3.19419	11.8945	12.3579	0.285103
P1-92-AR-PC30	This study	765	K. hunti	451	282.209	8.36684	3.30596	8.36684	12.1274	0.18391
HLY0503-6JPC	This study	800	K. hunti	121.5	283.132	14.0009	3.25884	14.0009	12.6528	0.414599
HLY0503-6JPC	This study	800	K. hunti	122.5	285.723	13.0395	3.17512	13.0395	13.762	0.901505
HLY0503-6JPC	This study	800	K. hunti	123.5	288.313	15.9625	2.96799	15.9625	14.6892	1.30858
HLY0503-6JPC	This study	800	K. hunti	125.5	293.495	17.4402	2.94946	17.4402	16.6332	2.16196
P1-93-AR-21	This study	1470	K. hunti	179.5	293.816	13.0032	3.11709	13.0032	16.4649	2.08808
HLY0503-6JPC	This study	800	K. hunti	126.5	296.085	23.7205	2.84827	23.7205	16.7505	2.21345
P1-92-AR-PC30	This study	765	K. hunti	478	298.668	12.198	3.0974	12.198	15.738	1.76898
HLY0503-6JPC	This study	800	K. hunti	127.5	298.676	17.3905	2.91025	17.3905	15.8528	1.81938
P1-93-AR-21	This study	1470	K. hunti	182	300.464	12.3779	3.11518	12.3779	14.7539	1.33695
HLY0503-6JPC	This study	800	K. hunti	128.5	300.555	13.5771	3.1351	13.5771	14.6692	1.29978
HLY0503-6JPC	This study	800	K. hunti	129.5	301.643	18.2259	3.07691	18.2259	14.501	1.22596
P1-93-AR-21	This study	1470	K. hunti	182.5	301.794	11.7746	3.17395	11.7746	14.7355	1.32888
P1-92-AR40	This study	700	K. hunti	255	303.118	16.5498	3.16757	16.5498	14.7193	1.32178
P1-94-AR-PC9	This study	1035	K. hunti	318.75	303.804	13.5501	3.03238	13.5501	13.7118	0.879489
P1-94-AR-PC9	This study	1035	K. hunti	321.75	304.97	13.4963	3.37108	13.4963	13.7583	0.899896
HLY0503-6JPC	This study	800	K. hunti	133.5	305.996	13.1884	3.09567	13.1884	13.2554	0.679121
P1-93-AR-P23	This study	951	K. hunti	49.75	306.824	12.007	3.10147	12.007	14.1161	1.05696
P1-94-AR-PC9	This study	1035	K. hunti	327.75	307.301	14.0352	3.19238	14.0352	15.2369	1.54899
P1-94-AR-PC9	This study	1035	K. hunti	328.75	307.689	17.8535	2.94553	17.8535	14.8617	1.38429
P1-94-AR-PC9	This study	1035	K. hunti	329.25	307.884	19.1003	3.05052	19.1003	15.7254	1.76345
HLY0503-6JPC	This study	800	K. hunti	135.5	308.173	11.3126	3.20203	11.3126	15.582	1.70048
P1-92-AR40	This study	700	K. hunti	262	308.175	16.3254	2.97519	16.3254	14.7744	1.34596
P1-94-AR-PC9	This study	1035	K. hunti	330.75	308.466	13.318	3.13267	13.318	13.2025	0.6559
P1-94-AR-PC9	This study	1035	K. hunti	332.25	309.049	13.8158	3.22093	13.8158	13.5	0.786493
HLY0503-6JPC	This study	800	K. hunti	136.5	309.261	11.2408	3.28969	11.2408	12.7075	0.438594
P1-92-AR-P39	This study	1470	K. hunti	222.5	310.41	12.8	3	12.8	12.5375	0.363945
HLY0503-6JPC	This study	800	K. hunti	138.5	311.438	12.363	3.23359	12.363	12.4529	0.32682
HLY0503-6JPC	This study	800	K. hunti	139.5	312.526	12.4677	3.19871	12.4677	13.6988	0.873757
P1-94-AR-PC9	This study	1035	K. hunti	341.25	312.546	13.3929	3.21186	13.3929	13.5428	0.805293
P1-92-AR-PC30	This study	765	K. hunti	502	313.299	17.4701	2.79571	17.4701	14.002	1.00687
HLY0503-6JPC	This study	800	K. hunti	140.5	313.614	12.0202	3.19968	12.0202	14.2386	1.11074
P1-94-AR-PC9	This study	1035	K. hunti	344.25	313.711	14.6589	3.17417	14.6589	14.0841	1.04292
P1-94-AR-PC9	This study	1035	K. hunti	344.75	313.905	13.6508	3.02404	13.6508	13.0701	0.597769
P1-94-AR-PC9	This study	1035	K. hunti	345.75	314.294	12.6206	3.17476	12.6206	13.2918	0.69511
P1-92-AR-P39	This study	1470	K. hunti	224.5	315.044	12.4	3.1	12.4	13.0267	0.578739
P1-94-AR-PC9	This study	1035	K. hunti	348.75	315.459	13.1289	3.20544	13.1289	13.0166	0.574282
P1-92-AR-PC30	This study	765	K. hunti	506	315.737	13.3335	3.17753	13.3335	13.113	0.616627
P1-92-AR-P39	This study	1470	K. hunti	225	316.202	13.6	2.9	13.6	13.2327	0.669171
HLY0503-6JPC	This study	800	K. hunti	143.5	316.879	13.1029	3.25245	13.1029	13.8567	0.943104
P1-92-AR-PC30	This study	765	K. hunti	510	318.176	12.9985	3.23647	12.9985	13.5716	0.817914
P1-92-AR-PC30	This study	765	K. hunti	513	320.005	16.2489	2.89161	16.2489	13.9671	0.991563
P1-94-AR-PC9	This study	1035	K. hunti	360.75	320.121	11.9076	3.11942	11.9076	13.6152	0.837093
P1-92-AR-PC30	This study	765	K. hunti	514	320.614	15.5778	3.01649	15.5778	13.5743	0.819103
P1-94-AR-PC9	This study	1035	K. hunti	362.25	320.704	11.3435	3.02556	11.3435	12.7534	0.458745
HLY0503-6JPC	This study	800	K. hunti	147.5	321.232	12.7936	3.24555	12.7936	12.5324	0.361732
HLY0503-6JPC	This study	800	K. hunti	148.5	322.32	12.1446	3.14632	12.1446	11.7622	0.0236087
P1-92-AR-PC30	This study	765	K. hunti	518	323.053	10.8027	3.19662	10.8027	12.0935	0.169047
HLY0503-6JPC	This study	800	K. hunti	149.5	323.408	11.7267	3.23187	11.7267	11.9547	0.108103
P1-92-AR-P39	This study	1470	K. hunti	228.5	324.312	13	3	13	12.1584	0.197527
P1-94-AR-PC9	This study	1035	K. hunti	372.75	324.783	12.0994	3.07653	12.0994	12.487	0.341777
P1-93-AR-P23	This study	951	K. hunti	54	326.867	13.163	3.05244	13.163	12.6445	0.41095
P1-94-AR-PC9	This study	1035	K. hunti	379.75	327.503	12.4456	2.94522	12.4456	12.6657	0.420232
P1-92-AR-PC30	This study	765	K. hunti	526	327.929	12.5146	3.00561	12.5146	12.4585	0.329295
P1-94-AR-PC9	This study	1035	K. hunti	381.75	328.28	13.1057	3.08093	13.1057	12.4259	0.31498
P1-92-AR-PC30	This study	765	K. hunti	527	328.539	11.0637	3.24146	11.0637	12.4957	0.345609
P1-92-AR-P39	This study	1470	K. hunti	230.5	328.945	13	3.1	13	12.7111	0.440183
P1-94-AR-PC9	This study	1035	K. hunti	384.75	329.445	12.7945	3.10483	12.7945	12.5937	0.388619
P1-94-AR-PC9	This study	1035	K. hunti	386.25	330.028	13.5917	3.12078	13.5917	12.7372	0.451639
P1-92-AR-PC30	This study	765	K. hunti	530	330.368	12.5184	3.12466	12.5184	12.8321	0.49328
P1-94-AR-PC9	This study	1035	K. hunti	387.75	330.611	11.7815	3.11863	11.7815	12.8051	0.481458
HLY0503-6JPC	This study	800	K. hunti	156.5	331.026	13.4743	3.2506	13.4743	12.123	0.181977
HLY0503-6JPC	This study	800	K. hunti	157.5	332.114	12.6598	3.23541	12.6598	11.7468	0.016861
P1-94-AR-PC9	This study	1035	K. hunti	393.75	332.942	10.1808	3.11758	10.1808	11.5505	-0.0693124
P1-94-AR-PC9	This study	1035	K. hunti	395.25	333.525	10.6378	3.12532	10.6378	11.2141	-0.216989
P1-92-AR-P39	This study	1470	K. hunti	232.5	333.579	10.8	3.1	10.8	10.7904	-0.403025
P1-94-AR-PC9	This study	1035	K. hunti	395.75	333.719	11.7923	2.98484	11.7923	11.3671	-0.149855
P1-94-AR-PC9	This study	1035	K. hunti	396.75	334.107	10.541	3.08991	10.541	11.8681	0.0700805
HLY0503-6JPC	This study	800	K. hunti	159.5	334.291	13.0643	3.20071	13.0643	12.1248	0.18277
HLY0503-6JPC	This study	800	K. hunti	160.5	335.379	13.1428	3.09754	13.1428	12.222	0.225439
P1-94-AR-PC9	This study	1035	K. hunti	401.25	335.856	12.0835	3.17349	12.0835	12.8311	0.492858
HLY0503-6JPC	This study	800	K. hunti	161.5	336.468	12.2783	2.97796	12.2783	12.6969	0.433939
P1-92-AR-PC30	This study	765	K. hunti	548	346.338	13.5867	3.33743	13.5867	12.4263	0.31514
P1-93-AR-21	This study	1470	K. hunti	203.5	357.637	12.3932	3.07459	12.3932	12.2865	0.253763
P1-93-AR-21	This study	1470	K. hunti	204.5	360.296	11.7897	3.07597	11.7897	12.5315	0.361315
P1-93-AR-P23	This study	951	K. hunti	62	364.595	11.3844	3.24902	11.3844	12.5197	0.356169
P1-93-AR-21	This study	1470	K. hunti	206.5	365.615	13.5033	3.03613	13.5033	12.5308	0.361015
P1-92-AR40	This study	700	K. hunti	344	367.42	13.5281	3.22729	13.5281	12.6728	0.423378
P1-93-AR-21	This study	1470	K. hunti	207.5	368.274	12.4484	3.05981	12.4484	13.2677	0.684509
P1-92-AR-P39	This study	1470	K. hunti	272.5	370.246	12.5	3	12.5	12.967	0.552523
P1-93-AR-21	This study	1470	K. hunti	208.5	370.933	14.3586	3.11175	14.3586	13.0113	0.57197
P1-92-AR-P39	This study	1470	K. hunti	274.5	371.919	12	3	12	12.9821	0.559147
P1-92-AR40	This study	700	K. hunti	351	372.478	13.7496	3.18952	13.7496	13.1903	0.65055
HLY0503-6JPC	This study	800	K. hunti	173.5	372.485	12.3024	3.08845	12.3024	12.5773	0.381448
P1-92-AR-P39	This study	1470	K. hunti	276.5	373.592	13.541	3.04046	13.541	12.406	0.306244
P1-93-AR-21	This study	1470	K. hunti	209.5	373.592	11.2936	3.08357	11.2936	12.1195	0.180476
HLY0503-6JPC	This study	800	K. hunti	174.5	374.833	11.1435	3.25136	11.1435	12.2018	0.216583
P1-93-AR-21	This study	1470	K. hunti	210	374.922	12.3172	3.0666	12.3172	11.8374	0.0565969
P1-92-AR-P39	This study	1470	K. hunti	278.5	375.265	12.7136	3.11262	12.7136	12.6214	0.400796
HLY0503-6JPC	This study	800	K. hunti	175.5	376.5	11.7189	3.2036	11.7189	12.8061	0.481863
P1-92-AR40	This study	700	K. hunti	358	377.535	15.2139	2.99166	15.2139	12.6288	0.404022
HLY0503-6JPC	This study	800	K. hunti	176.5	378.167	12.0668	3.19197	12.0668	12.7897	0.474659
P1-93-AR-21	This study	1470	K. hunti	211.5	378.911	11.4306	3.04326	11.4306	12.8133	0.485024
P1-92-AR40	This study	700	K. hunti	360.5	379.341	13.5181	3.06322	13.5181	12.4777	0.337727
HLY0503-6JPC	This study	800	K. hunti	177.5	379.833	11.8369	3.22013	11.8369	12.7701	0.466078
HLY0503-6JPC	This study	800	K. hunti	178.5	381.5	13.5363	3.00577	13.5363	12.8979	0.522198
P1-93-AR-21	This study	1470	K. hunti	212.5	381.57	13.5286	3.02725	13.5286	12.691	0.431364
P1-92-AR-P39	This study	1470	K. hunti	286.5	381.957	12.0698	3.08728	12.0698	12.6569	0.416362
P1-92-AR40	This study	700	K. hunti	364.5	382.231	12.4836	3.16807	12.4836	12.5332	0.362096
P1-93-AR-P23	This study	951	K. hunti	65.75	382.28	11.6661	3.22816	11.6661	12.0341	0.142961
HLY0503-6JPC	This study	800	K. hunti	179.5	383.167	12.9182	3.04475	12.9182	11.7356	0.0119267
P1-92-AR-P39	This study	1470	K. hunti	288.5	383.63	11.0328	3.10281	11.0328	11.7113	0.0012608
P1-93-AR-21	This study	1470	K. hunti	213.5	384.229	10.5774	3.14578	10.5774	11.7974	0.0390473
P1-92-AR40	This study	700	K. hunti	368	384.76	12.3621	3.10354	12.3621	11.7386	0.0132491
HLY0503-6JPC	This study	800	K. hunti	180.5	384.833	12.0964	3.15155	12.0964	12.0314	0.141794
P1-92-AR-P39	This study	1470	K. hunti	290.5	385.303	12.6244	2.96064	12.6244	12.4141	0.309778
HLY0503-6JPC	This study	800	K. hunti	181.5	386.5	12.4968	3.12442	12.4968	12.6908	0.431281
P1-92-AR40	This study	700	K. hunti	370.5	386.566	12.4906	3.19759	12.4906	12.6669	0.420749
P1-92-AR-P39	This study	1470	K. hunti	292.5	386.976	13.746	2.99352	13.746	12.6237	0.401818
P1-92-AR40	This study	700	K. hunti	372.5	388.011	11.9765	3.20347	11.9765	12.5239	0.358002
HLY0503-6JPC	This study	800	K. hunti	182.5	388.167	12.4087	3.17507	12.4087	12.5717	0.37899
P1-93-AR-P23	This study	951	K. hunti	67	388.175	11.9978	3.20356	11.9978	12.6229	0.40145
P1-92-AR-P39	This study	1470	K. hunti	294.5	388.649	12.7297	3.11281	12.7297	12.5506	0.369734
P1-92-AR40	This study	700	K. hunti	374.5	389.456	14.0018	3.17041	14.0018	12.6966	0.433821
P1-93-AR-21	This study	1470	K. hunti	215.5	389.548	11.6153	3.05246	11.6153	13.1603	0.637369
P1-92-AR40	This study	700	K. hunti	375	389.817	13.1387	3.18771	13.1387	12.9111	0.527962
HLY0503-6JPC	This study	800	K. hunti	183.5	389.833	14.3161	3.16311	14.3161	12.797	0.477864
P1-94-AR-PC9	This study	1035	K. hunti	416.75	390.2	11.4836	2.99065	11.4836	13.0981	0.610067
P1-92-AR-PC30	This study	765	K. hunti	586	390.273	13.4312	2.97903	13.4312	12.9243	0.533782
P1-92-AR-P39	This study	1470	K. hunti	296.5	390.322	13.121	3.13018	13.121	12.2619	0.24298
P1-92-AR40	This study	700	K. hunti	376.5	390.901	12.2698	3.19036	12.2698	12.4949	0.345266
P1-93-AR-21	This study	1470	K. hunti	216.5	392.207	11.004	3.23278	11.004	11.8226	0.0501347
P1-92-AR40	This study	700	K. hunti	378.5	392.346	12.6486	3.16988	12.6486	11.7456	0.0163254
P1-93-AR-21	This study	1470	K. hunti	217	393.536	10.0698	3.15728	10.0698	11.6926	-0.00693971
P1-92-AR40	This study	700	K. hunti	380.5	393.791	12.7359	3.1974	12.7359	11.8116	0.0452968
P1-92-AR-PC30	This study	765	K. hunti	590	394.898	12.0048	3.16152	12.0048	11.8936	0.0812845
P1-92-AR40	This study	700	K. hunti	384	396.32	11.599	3.15279	11.599	12.5099	0.35184
HLY0503-6JPC	This study	800	K. hunti	187.5	396.5	13.0584	3.16252	13.0584	12.1673	0.201425
P1-92-AR40	This study	700	K. hunti	384.5	396.681	13.1513	2.91891	13.1513	12.2575	0.241028
P1-93-AR-21	This study	1470	K. hunti	218.5	397.525	11.0228	3.18317	11.0228	12.2863	0.253683
P1-93-AR-P23	This study	951	K. hunti	69	397.607	12.4559	3.17975	12.4559	11.7968	0.0388155
P1-92-AR40	This study	700	K. hunti	386.5	398.126	11.7431	3.26488	11.7431	11.8727	0.0721365
P1-94-AR-PC9	This study	1035	K. hunti	418.25	398.309	10.6112	3.02762	10.6112	11.9819	0.120056
P1-92-AR-PC30	This study	765	K. hunti	594	399.523	13.5308	3.29357	13.5308	12.1081	0.175446
HLY0503-6JPC	This study	800	K. hunti	189.5	399.833	11.5685	3.19364	11.5685	11.9321	0.098202
P1-92-AR-PC30	This study	765	K. hunti	595	400.679	13.0868	2.97772	13.0868	12.0826	0.164263
P1-92-AR40	This study	700	K. hunti	390.5	401.016	10.8633	3.14257	10.8633	11.6054	-0.0452163
P1-92-AR-P39	This study	1470	K. hunti	309.5	401.197	11.3636	3.23876	11.3636	11.6687	-0.0174488
P1-92-AR40	This study	700	K. hunti	391	401.377	11.1449	3.2841	11.1449	11.6874	-0.00924098
P1-92-AR40	This study	700	K. hunti	392.5	402.461	11.8848	3.32657	11.8848	11.9449	0.103831
P1-92-AR-P39	This study	1470	K. hunti	311.5	402.87	13.1803	3.1179	13.1803	12.4113	0.30858
P1-92-AR-PC30	This study	765	K. hunti	598	404.148	12.1512	3.25734	12.1512	12.4119	0.308834
P1-92-AR40	This study	700	K. hunti	396.5	405.351	13.6956	3.15886	13.6956	12.4358	0.3193
HLY0503-6JPC	This study	800	K. hunti	193.5	406.5	11.1478	3.37538	11.1478	11.8483	0.0614191
P1-92-AR-P39	This study	1470	K. hunti	316.5	407.052	12.004	3.03882	12.004	11.612	-0.0423477
P1-92-AR-P39	This study	1470	K. hunti	317	407.471	10.2431	3.09973	10.2431	11.5147	-0.0850387
P1-92-AR40	This study	700	K. hunti	399.5	407.519	10.9693	3.23466	10.9693	11.8598	0.0664314
P1-93-AR-21	This study	1470	K. hunti	222.5	408.162	13.2094	3.06644	13.2094	11.727	0.00817117
HLY0503-6JPC	This study	800	K. hunti	194.5	408.167	12.873	3.14747	12.873	11.8104	0.0447595
HLY0503-6JPC	This study	800	K. hunti	195.5	409.833	11.3404	3.13452	11.3404	12.0016	0.12871
P1-92-AR40	This study	700	K. hunti	403	410.048	10.6598	3.16028	10.6598	11.5415	-0.0732908
P1-92-AR-P39	This study	1470	K. hunti	320.5	410.398	11.9255	3.10607	11.9255	11.0667	-0.281706
P1-92-AR40	This study	700	K. hunti	404.5	411.131	10.9087	3.2749	10.9087	10.9547	-0.330907
P1-94-AR-PC9	This study	1035	K. hunti	420.75	411.822	10.4992	2.88478	10.4992	11.2049	-0.221028
HLY0503-6JPC	This study	800	K. hunti	197.5	413.167	10.7801	3.01249	10.7801	11.851	0.062588
P1-92-AR-PC30	This study	765	K. hunti	606	413.397	11.9113	3.19722	11.9113	12.0266	0.139694
P1-93-AR-21	This study	1470	K. hunti	224.5	413.48	15.1557	2.93413	15.1557	12.0319	0.14201
P1-92-AR40	This study	700	K. hunti	408.5	414.021	11.7869	3.26885	11.7869	12.2206	0.224858
P1-92-AR40	This study	700	K. hunti	410	415.105	10.5256	3.2308	10.5256	12.03	0.141187
P1-92-AR-P39	This study	1470	K. hunti	326.5	415.417	11.7237	2.9864	11.7237	11.1347	-0.251849
P1-92-AR40	This study	700	K. hunti	410.5	415.466	10.9583	3.30567	10.9583	11.1674	-0.237521
P1-93-AR-21	This study	1470	K. hunti	225.5	416.14	10.6792	3.12293	10.6792	11.4563	-0.11068
HLY0503-6JPC	This study	800	K. hunti	199.5	416.5	11.9501	3.20129	11.9501	11.4486	-0.114073
P1-92-AR-PC30	This study	765	K. hunti	609	416.866	11.9702	3.08899	11.9702	12.3035	0.26124
P1-92-AR40	This study	700	K. hunti	412.5	416.911	11.685	3.1658	11.685	12.3094	0.263829
P1-93-AR-21	This study	1470	K. hunti	226.5	418.799	15.233	3.11498	15.233	12.3594	0.285773
P1-92-AR-P39	This study	1470	K. hunti	331.25	419.391	10.7087	3.05766	10.7087	12.0968	0.170513
HLY0503-6JPC	This study	800	K. hunti	201.5	419.833	12.2	3.08299	12.2	12.0498	0.149852
P1-92-AR-P39	This study	1470	K. hunti	332	420.018	10.6575	3.04948	10.6575	11.4631	-0.107715
P1-92-AR-P39	This study	1470	K. hunti	334.5	422.109	11.4497	2.80039	11.4497	11.9829	0.120507
P1-92-AR-PC30	This study	765	K. hunti	614	422.647	12.2994	3.24938	12.2994	11.9174	0.0917189
P1-93-AR-21	This study	1470	K. hunti	228.5	424.117	13.3081	3.00741	13.3081	11.9685	0.11416
P1-93-AR-P23	This study	951	K. hunti	75	425.903	11.8721	3.17304	11.8721	11.962	0.1113
P1-93-AR-P23	This study	951	K. hunti	77	435.335	10.9131	3.27786	10.9131	11.9429	0.102919
P1-93-AR-P23	This study	951	K. hunti	80.75	453.02	11.4171	3.23144	11.4171	11.5532	-0.0681298
P1-93-AR-P23	This study	951	K. hunti	82	458.915	12.2039	3.19678	12.2039	11.1709	-0.235989
P1-92-AR-PC30	This study	765	K. hunti	671	488.55	11.3599	3.09663	11.3599	11.1341	-0.252132
HLY0503-6JPC	This study	800	K. hunti	223.5	492.543	9.96028	3.26832	9.96028	10.9523	-0.331935
HLY0503-6JPC	This study	800	K. hunti	224.5	495.778	10.7292	3.11049	10.7292	10.6824	-0.450432
P1-92-AR-PC30	This study	765	K. hunti	678	496.644	10.5082	3.04791	10.5082	10.9485	-0.333591
HLY0503-6JPC	This study	800	K. hunti	225.5	499.013	10.8543	3.18822	10.8543	10.8773	-0.364864
P1-93-AR-P23	This study	951	K. hunti	86	500.054	12.6907	3.15076	12.6907	10.9097	-0.35064
P1-93-AR-21	This study	1470	K. hunti	295.5	500.364	9.60409	2.94877	9.60409	10.832	-0.384774
P1-92-AR-PC30	This study	765	K. hunti	683	502.425	10.8912	2.86015	10.8912	10.7651	-0.4141
P1-93-AR-21	This study	1470	K. hunti	299.5	505.027	10.1195	2.95739	10.1195	10.1757	-0.672871
HLY0503-6JPC	This study	800	K. hunti	228	505.484	10.5203	3.0317	10.5203	10.4254	-0.563252
P1-93-AR-21	This study	1470	K. hunti	301	506.776	9.74337	3.169	9.74337	10.3076	-0.614957
P1-93-AR-21	This study	1470	K. hunti	303.5	509.69	10.8526	3.07837	10.8526	10.6703	-0.455729
P1-92-AR-PC30	This study	765	K. hunti	695	516.299	10.3023	3.15201	10.3023	10.6002	-0.486501
P1-93-AR-P23	This study	951	K. hunti	88	517.972	11.933	3.23569	11.933	10.9295	-0.341952
P1-92-AR-PC30	This study	765	K. hunti	699	520.924	10.1698	2.92233	10.1698	10.6998	-0.442775
P1-93-AR-P23	This study	951	K. hunti	90	535.89	11.3897	3.1524	11.3897	11.056	-0.286423
P1-92-AR-PC30	This study	765	K. hunti	720	545.204	9.70426	2.90853	9.70426	10.713	-0.436982
P1-92-AR-PC30	This study	765	K. hunti	721.5	546.938	12.0831	3.05841	12.0831	10.6323	-0.472415
P1-92-AR-PC30	This study	765	K. hunti	725	550.985	10.2182	2.95164	10.2182	10.7732	-0.410557
P1-92-AR-PC30	This study	765	K. hunti	732	559.078	9.76625	3.09552	9.76625	11.0171	-0.303472
P1-93-AR-P23	This study	951	K. hunti	95	580.685	12.0943	3.24169	12.0943	10.515	-0.523935
P1-93-AR-P23	This study	951	K. hunti	145.5	673.708	10.9239	3.15149	10.9239	10.5247	-0.519661
P1-93-AR-P23	This study	951	K. hunti	149.5	691.717	9.57215	3.28829	9.57215	10.8384	-0.381935
P1-93-AR-P23	This study	951	K. hunti	152	698.756	10.2669	3.2409	10.2669	10.5318	-0.516542
P1-93-AR-P23	This study	951	K. hunti	169.75	748.731	11.3349	3.24513	11.3349	10.7691	-0.412384
P1-93-AR-P23	This study	951	K. hunti	171	752.251	10.5612	3.04832	10.5612	11.0708	-0.279917
P1-93-AR-P23	This study	951	K. hunti	173	757.881	12.1102	3.1268	12.1102	11.2255	-0.211998
P1-93-AR-P23	This study	951	K. hunti	175	763.513	11.0809	3.2115	11.0809	11.378	-0.145079
P1-93-AR-P23	This study	951	K. hunti	177	769.144	11.0404	3.2119	11.0404	11.6876	-0.00915129
P1-93-AR-P23	This study	951	K. hunti	179	774.774	12.0971	3.13822	12.0971	11.5145	-0.0851386
P1-93-AR-P23	This study	951	K. hunti	181	780.406	12.1093	3.16493	12.1093	11.6374	-0.0311886
P1-93-AR-P23	This study	951	K. hunti	183	786.036	11.2448	3.21714	11.2448	11.9621	0.111383
P1-93-AR-P23	This study	951	K. hunti	185.75	793.779	11.6954	3.11997	11.6954	11.75	0.018258
P1-93-AR-P23	This study	951	K. hunti	186.5	795.891	12.6643	3.13736	12.6643	11.606	-0.0449846
P1-93-AR-P23	This study	951	K. hunti	188.5	801.522	11.0364	3.15771	11.0364	11.6492	-0.0260003
P1-93-AR-P23	This study	951	K. hunti	190.5	807.153	11.389	3.13374	11.389	11.8305	0.0535927
P1-93-AR-P23	This study	951	K. hunti	192.5	812.784	11.461	3.1863	11.461	11.7153	0.00300833
P1-93-AR-P23	This study	951	K. hunti	194.5	818.415	12.6019	3.27678	12.6019	11.8403	0.0578799
P1-93-AR-P23	This study	951	K. hunti	196.5	824.046	12.0881	3.26808	12.0881	11.7702	0.027137
P1-93-AR-P23	This study	951	K. hunt+K. aq	200.5	835.308	11.6614	3.16031	11.6614	11.8485	0.0615009
P1-93-AR-P23	This study	951	K. hunt+K. aq	200.75	836.012	11.0389	3.21208	11.0389	11.558	-0.0660269
P1-93-AR-P23	This study	951	K. hunt+K. aq	202.5	840.939	11.8524	3.22959	11.8524	11.4938	-0.0942393
P1-93-AR-P23	This study	951	K. hunti	204.5	846.57	11.1494	3.10282	11.1494	11.3576	-0.154008
P1-93-AR-P23	This study	951	K. hunti	206.5	852.201	11.7668	3.12414	11.7668	11.5117	-0.0863487
P1-93-AR-P23	This study	951	K. hunti	208.5	857.832	10.9806	3.07975	10.9806	11.3684	-0.149289
P1-93-AR-P23	This study	951	K. hunti	210.5	863.463	11.8095	3.09493	11.8095	11.5058	-0.0889688
P1-93-AR-P23	This study	951	K. hunti	212.5	869.094	11.1355	3.14873	11.1355	11.4031	-0.134061
P1-93-AR-P23	This study	951	K. hunti	216.25	879.652	11.8364	3.16323	11.8364	11.5635	-0.0636295
P1-93-AR-P23	This study	951	K. hunti	218.5	885.987	11.2532	3.32549	11.2532	11.4029	-0.134148
P1-93-AR-P23	This study	951	K. hunti	220.5	891.618	11.7828	3.2509	11.7828	11.449	-0.113882
P1-93-AR-P23	This study	951	K. hunti	222.5	897.249	11.0063	3.11474	11.0063	11.503	-0.0901963
P1-93-AR-P23	This study	951	K. hunt+K. aq	224.5	902.88	11.3663	3.03462	11.3663	11.7412	0.0143845
P1-93-AR-P23	This study	951	K. hunti	226.5	908.511	12.1062	3.24218	12.1062	11.7048	-0.00157405
P1-93-AR-P23	This study	951	K. aquilonia	228.5	914.142	12.4444	2.92901	12.4444	11.8606	0.0667856
P1-93-AR-P23	This study	951	K. hunti	231.75	923.292	11.601	3.31907	11.601	12.0062	0.130712
P1-93-AR-P23	This study	951	K. hunt+K. aq	234.5	931.035	11.7849	3.155	11.7849	11.844	0.0595132
P1-93-AR-P23	This study	951	K. aquilonia	236.5	936.666	12.0944	3.16018	12.0944	11.7888	0.0352651
P1-93-AR-P23	This study	951	K. aquilonia	238.5	942.297	11.2953	3.23789	11.2953	11.7407	0.0141612
P1-93-AR-P23	This study	951	K. hunt+K. aq	240.5	947.928	12.1682	3.12822	12.1682	11.8395	0.0575546
P1-93-AR-P23	This study	951	K. hunt+K. aq	242.5	953.559	11.3607	3.16289	11.3607	11.8196	0.0487845
P1-93-AR-P23	This study	951	K. hunt+K. aq	244.5	959.19	12.2791	3.07559	12.2791	11.8621	0.067462
P1-93-AR-P23	This study	951	K. hunt+K. aq	246.75	965.525	11.9945	3.07891	11.9945	11.8273	0.0521742
P1-93-AR-P23	This study	951	K. hunt+K. aq	249.5	973.267	11.508	3.07187	11.508	12.1158	0.178848
P1-93-AR-P23	This study	951	K. hunt+K. aq	251.5	978.898	11.9941	3.12102	11.9941	11.9524	0.107106
P1-93-AR-P23	This study	951	K. hunt+K. aq	253.5	984.529	12.8034	3.04647	12.8034	11.8608	0.0668921
P1-93-AR-P23	This study	951	K. hunt+K. aq	255.5	990.16	11.462	3.14568	11.462	11.8103	0.044701
P1-93-AR-P23	This study	951	K. hunt+K. aq	257.5	995.791	11.5365	3.12843	11.5365	11.7163	0.00345651
P1-93-AR-P23	This study	951	K. hunt+K. aq	262.75	1010.57	11.2553	3.16736	11.2553	11.4869	-0.0972333
P1-93-AR-P23	This study	951	K. hunt+K. aq	264.5	1015.5	11.5243	3.1581	11.5243	11.3876	-0.140831
P1-93-AR-P23	This study	951	K. hunt+K. aq	266.5	1021.13	11.6566	3.19487	11.6566	11.496	-0.093236
P1-93-AR-P23	This study	951	K. hunt+K. aq	268.5	1026.76	10.9654	3.12842	10.9654	11.561	-0.0647093
P1-93-AR-P23	This study	951	K. aquilonia	270.5	1032.39	12.0786	3.09828	12.0786	11.8631	0.0678792
P1-93-AR-P23	This study	951	K. hunt+K. aq	273.25	1040.14	11.5802	3.10146	11.5802	11.8001	0.0402503
P1-93-AR-P23	This study	951	K. hunt+K. aq	275.5	1046.47	13.0344	3.07812	13.0344	11.9648	0.112557
P1-93-AR-P23	This study	951	K. hunt+K. aq	277.5	1052.1	11.3419	3.10701	11.3419	11.9087	0.0879366
P1-93-AR-P23	This study	951	K. hunt+K. aq	279.5	1057.73	11.789	3.02261	11.789	11.9448	0.103756
P1-93-AR-P23	This study	951	K. hunt+K. aq	281.5	1063.36	11.7982	3.02315	11.7982	11.6387	-0.0306133
P1-93-AR-P23	This study	951	K. hunt+K. aq	283.5	1068.99	11.7603	3.15529	11.7603	11.6803	-0.0123583
P1-93-AR-P23	This study	951	K. aquilonia	287.75	1080.96	11.504	3.04161	11.504	11.5395	-0.0741429
P1-93-AR-P23	This study	951	K. hunt+K. aq	289.5	1085.89	11.5499	3.05478	11.5499	11.5758	-0.0582265
P1-93-AR-P23	This study	951	K. hunt+K. aq	291.5	1091.52	11.0853	3.0856	11.0853	11.3671	-0.149858
P1-93-AR-P23	This study	951	K. hunt+K. aq	293.5	1097.15	11.9795	3.14741	11.9795	11.2829	-0.186788
P1-93-AR-P23	This study	951	K. hunt+K. aq	295.5	1102.78	10.7167	3.07401	10.7167	11.4487	-0.114041
P1-93-AR-P23	This study	951	K. hunt+K. aq	297.5	1108.41	11.0834	3.05653	11.0834	11.5904	-0.0518116
P1-93-AR-P23	This study	951	K. hunt+K. aq	299.5	1114.04	12.3784	2.98236	12.3784	11.3898	-0.139893
P1-93-AR-P23	This study	951	K. hunt+K. aq	302.75	1123.19	11.7941	3.14905	11.7941	11.5704	-0.0605726
P1-93-AR-P23	This study	951	K. hunt+K. aq	305.5	1130.94	10.9763	3.15755	10.9763	11.6661	-0.018568
P1-93-AR-P23	This study	951	K. hunt+K. aq	307.5	1136.57	11.6201	3.08752	11.6201	11.5916	-0.0512836
P1-93-AR-P23	This study	951	K. hunt+K. aq	309.5	1142.2	11.5618	3.04618	11.5618	11.4944	-0.0939699
P1-93-AR-P23	This study	951	K. hunt+K. aq	311.5	1147.83	12.0058	3.07331	12.0058	11.7729	0.0282988
P1-93-AR-P23	This study	951	K. hunt+K. aq	313.5	1153.46	11.3079	3.10026	11.3079	11.7273	0.00828122
P1-93-AR-P23	This study	951	K. hunt+K. aq	315.5	1159.09	12.3688	3.0084	12.3688	11.6264	-0.0360072
P1-93-AR-P23	This study	951	K. hunt+K. aq	317.75	1165.43	11.3921	3.11447	11.3921	11.4349	-0.120072
P1-93-AR-P23	This study	951	K. hunt+K. aq	320.5	1173.17	11.0574	3.11059	11.0574	11.4548	-0.111325
P1-93-AR-P23	This study	951	K. hunt+K. aq	322.5	1178.8	11.0484	3.10316	11.0484	11.2636	-0.195291
P1-93-AR-P23	This study	951	K. hunt+K. aq	324.5	1184.43	11.4075	3.08267	11.4075	11.3094	-0.175182
P1-93-AR-P23	This study	951	K. hunt+K. aq	326.5	1190.06	11.4125	3.0894	11.4125	11.4701	-0.104646
P1-93-AR-P23	This study	951	K. hunti	328.5	1195.69	11.6212	3.13182	11.6212	11.5792	-0.0567217
P1-93-AR-P23	This study	951	K. hunti	330.5	1201.32	11.8608	3.13382	11.8608	11.5607	-0.0648456
P1-93-AR-P23	This study	951	K. hunt+K. aq	333.75	1210.47	11.5942	3.06473	11.5942	11.7475	0.0171377
P1-93-AR-P23	This study	951	K. hunti	335.5	1215.4	11.315	3.06865	11.315	11.6918	-0.00729579
P1-93-AR-P23	This study	951	K. hunti	337.5	1221.03	12.3463	3.19085	12.3463	11.5693	-0.0610964
P1-93-AR-P23	This study	951	K. hunt+K. aq	339.5	1226.66	11.3429	3.07533	11.3429	11.5347	-0.076273
P1-93-AR-P23	This study	951	K. hunt+K. aq	341.5	1232.29	11.248	3.13009	11.248	11.4033	-0.133935
P1-93-AR-P23	This study	951	K. hunt+K. aq	343.5	1237.92	11.4213	3.05359	11.4213	11.5522	-0.0685932
P1-93-AR-P23	This study	951	K. hunt+K. aq	345.5	1243.56	10.6582	3.09684	10.6582	11.2122	-0.217851
P1-93-AR-P23	This study	951	K. hunti	348.75	1252.71	13.0905	2.95568	13.0905	11.1462	-0.246825
P1-93-AR-P23	This study	951	K. hunti	351.5	1260.45	9.6429	3.12737	9.6429	11.1161	-0.260048
P1-93-AR-P23	This study	951	K. hunti	353.5	1266.08	10.918	2.95541	10.918	11.1599	-0.240808
P1-93-AR-P23	This study	951	K. hunt+K. aq	355.5	1271.71	11.2707	3.08578	11.2707	10.7449	-0.422984
P1-93-AR-P23	This study	951	K. hunti	357.5	1277.34	10.8774	3.15164	10.8774	10.9578	-0.32954
P1-93-AR-P23	This study	951	K. hunt+K. aq	359.5	1282.97	11.0156	3.14102	11.0156	10.8991	-0.35531
P1-93-AR-P23	This study	951	K. hunti	363.75	1294.94	10.7072	3.02344	10.7072	10.7385	-0.425792
P1-93-AR-P23	This study	951	K. hunt+K. aq	378.75	1337.17	10.6245	2.93172	10.6245	10.9874	-0.31651
P1-93-AR-P23	This study	951	K. hunti	380.5	1342.1	10.468	2.96052	10.468	11.163	-0.23946
P1-93-AR-P23	This study	951	K. hunti	382.5	1347.73	12.122	2.7546	12.122	11.2721	-0.191562
P1-93-AR-P23	This study	951	K. aquilonia	384.5	1353.36	11.8931	2.85204	11.8931	11.5991	-0.0479934
P1-93-AR-P23	This study	951	K. hunti	386.5	1358.99	11.2527	3.03807	11.2527	11.8757	0.0734487
P1-93-AR-P23	This study	951	K. hunt+K. aq	388.5	1364.62	12.2597	2.83936	12.2597	11.9654	0.112799
P1-93-AR-P23	This study	951	K. hunti	390.5	1370.25	11.8511	2.85292	11.8511	11.9169	0.0915397
P1-93-AR-P23	This study	951	K. hunt+K. aq	394.75	1382.22	12.5702	2.95293	12.5702	12.0439	0.14726
P1-93-AR-P23	This study	951	K. hunt+K. aq	396.5	1387.15	11.651	2.86057	11.651	12.0487	0.149376
P1-93-AR-P23	This study	951	K. hunt+K. aq	398.5	1392.78	11.8873	2.88237	11.8873	11.965	0.112615
P1-93-AR-P23	This study	951	K. aquilonia	400.5	1398.41	12.2838	2.89647	12.2838	11.6567	-0.0227162
P1-93-AR-P23	This study	951	K. aquilonia	402.5	1404.04	11.4324	2.86775	11.4324	11.5978	-0.0485611
P1-93-AR-P23	This study	951	K. aquilonia	404.5	1409.67	11.0289	2.89608	11.0289	11.3853	-0.141849
P1-93-AR-P23	This study	951	K. hunti	406.5	1415.3	11.3566	2.79849	11.3566	11.2068	-0.220217
P1-93-AR-P23	This study	951	K. hunt+K. aq	409.75	1424.45	10.8248	2.82059	10.8248	11.0846	-0.273843
P1-93-AR-P23	This study	951	K. aquilonia	416.5	1443.46	11.3912	2.6504	11.3912	11.0379	-0.294352
P1-93-AR-P23	This study	951	K. hunt+K. aq	418.5	1449.09	10.8217	2.90886	10.8217	10.9511	-0.33248
P1-93-AR-P23	This study	951	K. hunt+K. aq	422.75	1461.05	10.7953	2.81448	10.7953	11.0398	-0.293547
P1-93-AR-P23	This study	951	K. hunt+K. aq	425.5	1468.8	10.9224	2.88169	10.9224	11.012	-0.305733
P1-93-AR-P23	This study	951	K. hunt+K. aq	427.5	1474.43	11.2683	2.81174	11.2683	11.1144	-0.26078
P1-93-AR-P23	This study	951	K. hunt+K. aq	429.5	1480.06	11.2524	2.72322	11.2524	11.1434	-0.24803
P1-93-AR-P23	This study	951	K. aquilonia	431.5	1485.69	11.3337	3.07206	11.3337	11.0569	-0.286039
P1-93-AR-P23	This study	951	K. hunt+K. aq	435.5	1496.95	10.9405	2.82731	10.9405	10.9777	-0.320774
P1-93-AR-P23	This study	951	K. hunt+K. aq	438.75	1506.1	10.4895	2.77367	10.4895	10.8713	-0.367506
P1-93-AR-P23	This study	951	K. aquilonia	441.5	1513.84	10.8726	2.81339	10.8726	10.6836	-0.44992
P1-93-AR-P23	This study	951	K. aquilonia	443.5	1519.47	10.7201	2.74354	10.7201	10.5361	-0.514633
P1-93-AR-P23	This study	951	K. hunti	445.5	1525.11	10.395	2.9657	10.395	10.8519	-0.376006
P1-93-AR-P23	This study	951	K. hunti	447.5	1530.74	10.2034	2.8537	10.2034	10.7894	-0.403455
P1-93-AR-P23	This study	951	K. hunti	449.5	1536.37	12.0684	2.86371	12.0684
P1-93-AR-P23	This study	951	K. hunti	491.5	1654.62	10.56	3.16476	10.56

## Sheet: NewMgSrData
Central Arctic Core	Source	WaterDepth	Krithe Species	CoreDepth (cm)	Age (ka)	Mg/Ca	Sr/Ca	Mg:KMinimaCorr.77*
P1-94-AR-PC9	This study	1035	K. hunti	17.75	17.091	11.0372	3.07253	11.0372
P1-94-AR-PC9	This study	1035	K. hunti	22.25	20.395	11.7701	3.10526	11.7701
P1-94-AR-PC9	This study	1035	K. hunti	28.25	24.8001	10.5193	3.20418	10.5193
P1-94-AR-PC9	This study	1035	K. hunti	44.75	36.9144	15.2705	2.7092	15.2705
P1-94-AR-PC9	This study	1035	K. hunti	61.25	49.0287	17.0264	2.47699	17.0264
P1-94-AR-PC9	This study	1035	K. hunti	133.25	101.891	11.484	2.92622	11.484
P1-94-AR-PC9	This study	1035	K. hunti	134.75	102.992	12.1705	2.8834	12.1705
P1-94-AR-PC9	This study	1035	K. hunti	135.75	103.727	12.2152	2.8684	12.2152
P1-94-AR-PC9	This study	1035	K. hunti	136.25	104.094	12.1549	2.86478	12.1549
P1-94-AR-PC9	This study	1035	K. hunti	139.25	106.296	12.7325	2.94734	12.7325
P1-94-AR-PC9	This study	1035	K. minima	139.25	106.296	16.3703	3.20448	12.6052
P1-94-AR-PC9	This study	1035	K. hunti	142.25	108.499	13.8201	2.8318	13.8201
P1-94-AR-PC9	This study	1035	K. hunti	143.75	109.6	13.4708	2.85952	13.4708
P1-94-AR-PC9	This study	1035	K. hunti	144.75	110.334	14.3386	2.82218	14.3386
P1-94-AR-PC9	This study	1035	K. hunti	145.25	110.702	13.7148	2.97734	13.7148
P1-94-AR-PC9	This study	1035	K. minima	145.25	110.702	16.2938	3.06104	12.5462
P1-94-AR-PC9	This study	1035	K. hunti	146.75	111.803	12.6072	3.00676	12.6072
P1-94-AR-PC9	This study	1035	K. minima	146.75	111.803	16.717	2.95623	12.8721
P1-94-AR-PC9	This study	1035	K. minima	152.75	116.208	15.1548	2.91225	11.6692
P1-94-AR-PC9	This study	1035	K. hunti	177.75	133.187	13.9349	2.9766	13.9349
P1-94-AR-PC9	This study	1035	K. hunti	178.75	134.451	17.482	2.37502	17.482
P1-94-AR-PC9	This study	1035	K. hunti	180.25	136.347	12.4979	2.77232	12.4979
P1-94-AR-PC9	This study	1035	K. hunti	242.75	215.334	15.2858	2.81415	15.2858
P1-94-AR-PC9	This study	1035	K. hunti	244.25	217.23	13.1558	2.99374	13.1558
P1-94-AR-PC9	This study	1035	K. hunti	259.25	236.187	11.1354	3.12451	11.1354
P1-94-AR-PC9	This study	1035	K. hunti	260.75	238.083	11.8729	2.99961	11.8729
P1-94-AR-PC9	This study	1035	K. hunti	262.25	239.979	12.6989	2.95973	12.6989
P1-94-AR-PC9	This study	1035	K. hunti	263.75	241.874	12.0288	3.15348	12.0288
P1-94-AR-PC9	This study	1035	K. hunti	265.25	243.77	12.6346	3.02813	12.6346
P1-94-AR-PC9	This study	1035	K. hunti	318.75	303.804	13.5501	3.03238	13.5501
P1-94-AR-PC9	This study	1035	K. hunti	321.75	304.97	13.4963	3.37108	13.4963
P1-94-AR-PC9	This study	1035	K. hunti	327.75	307.301	14.0352	3.19238	14.0352
P1-94-AR-PC9	This study	1035	K. hunti	328.75	307.689	17.8535	2.94553	17.8535
P1-94-AR-PC9	This study	1035	K. hunti	329.25	307.884	19.1003	3.05052	19.1003
P1-94-AR-PC9	This study	1035	K. hunti	330.75	308.466	13.318	3.13267	13.318
P1-94-AR-PC9	This study	1035	K. hunti	332.25	309.049	13.8158	3.22093	13.8158
P1-94-AR-PC9	This study	1035	K. hunti	341.25	312.546	13.3929	3.21186	13.3929
P1-94-AR-PC9	This study	1035	K. hunti	344.25	313.711	14.6589	3.17417	14.6589
P1-94-AR-PC9	This study	1035	K. hunti	344.75	313.905	13.6508	3.02404	13.6508
P1-94-AR-PC9	This study	1035	K. hunti	345.75	314.294	12.6206	3.17476	12.6206
P1-94-AR-PC9	This study	1035	K. hunti	348.75	315.459	13.1289	3.20544	13.1289
P1-94-AR-PC9	This study	1035	K. hunti	360.75	320.121	11.9076	3.11942	11.9076
P1-94-AR-PC9	This study	1035	K. hunti	362.25	320.704	11.3435	3.02556	11.3435
P1-94-AR-PC9	This study	1035	K. hunti	372.75	324.783	12.0994	3.07653	12.0994
P1-94-AR-PC9	This study	1035	K. hunti	379.75	327.503	12.4456	2.94522	12.4456
P1-94-AR-PC9	This study	1035	K. hunti	381.75	328.28	13.1057	3.08093	13.1057
P1-94-AR-PC9	This study	1035	K. hunti	384.75	329.445	12.7945	3.10483	12.7945
P1-94-AR-PC9	This study	1035	K. hunti	386.25	330.028	13.5917	3.12078	13.5917
P1-94-AR-PC9	This study	1035	K. hunti	387.75	330.611	11.7815	3.11863	11.7815
P1-94-AR-PC9	This study	1035	K. hunti	393.75	332.942	10.1808	3.11758	10.1808
P1-94-AR-PC9	This study	1035	K. hunti	395.25	333.525	10.6378	3.12532	10.6378
P1-94-AR-PC9	This study	1035	K. hunti	395.75	333.719	11.7923	2.98484	11.7923
P1-94-AR-PC9	This study	1035	K. hunti	396.75	334.107	10.541	3.08991	10.541
P1-94-AR-PC9	This study	1035	K. hunti	401.25	335.856	12.0835	3.17349	12.0835
P1-94-AR-PC9	This study	1035	K. hunti	416.75	390.2	11.4836	2.99065	11.4836
P1-94-AR-PC9	This study	1035	K. hunti	418.25	398.309	10.6112	3.02762	10.6112
P1-94-AR-PC9	This study	1035	K. hunti	420.75	411.822	10.4992	2.88478	10.4992
P1-92-AR-PC30	This study	765	K. hunti	2	8.4989	27.7541	3.1254	27.7541
P1-92-AR-PC30	This study	765	K. hunti	50.5	38.0645	17.4468	2.94524	17.4468
P1-92-AR-PC30	This study	765	K. minima	50.5	38.0645	19.1875	3.0315	14.7744
P1-92-AR-PC30	This study	765	K. hunti	136.5	90.4901	10.6255	3.10028	10.6255
P1-92-AR-PC30	This study	765	K. hunti	139	92.0141	12.0519	2.99612	12.0519
P1-92-AR-PC30	This study	765	K. minima	139	92.0141	14.063	3.17894	10.8285
P1-92-AR-PC30	This study	765	K. hunti	140	92.6237	12.5665	3.12424	12.5665
P1-92-AR-PC30	This study	765	K. hunti	144	95.0621	12.7158	3.02305	12.7158
P1-92-AR-PC30	This study	765	K. minima	151	99.3293	15.9838	3.35439	12.3075
P1-92-AR-PC30	This study	765	K. hunti	152	99.9389	13.7712	3.02501	13.7712
P1-92-AR-PC30	This study	765	K. minima	152	99.9389	14.2664	3.37957	10.9851
P1-92-AR-PC30	This study	765	K. minima	170	110.912	10.5054	3.40819	8.08917
P1-92-AR-PC30	This study	765	K. hunti	178	115.789	13.6671	3.17423	13.6671
P1-92-AR-PC30	This study	765	K. hunti	186	120.665	11.9278	3.102	11.9278
P1-92-AR-PC30	This study	765	K. hunti	189	122.494	12.523	3.09998	12.523
P1-92-AR-PC30	This study	765	K. hunti	190	123.104	13.0677	3.33044	13.0677
P1-92-AR-PC30	This study	765	K. hunti	267	170.043	16.5487	2.67642	16.5487
P1-92-AR-PC30	This study	765	K. hunti	271	172.481	15.8519	2.92129	15.8519
P1-92-AR-PC30	This study	765	K. minima	271	172.481	13.5696	3.01551	10.4486
P1-92-AR-PC30	This study	765	K. hunti	273	173.701	12.4287	3.14788	12.4287
P1-92-AR-PC30	This study	765	K. hunti	293	185.893	11.9593	3.19668	11.9593
P1-92-AR-PC30	This study	765	K. minima	293	185.893	14.8864	2.99704	11.4626
P1-92-AR-PC30	This study	765	K. hunti	295	187.112	10.9782	3.10911	10.9782
P1-92-AR-PC30	This study	765	K. minima	299	189.55	12.321	3.39201	9.48718
P1-92-AR-PC30	This study	765	K. hunti	303	191.988	13.5985	3.01387	13.5985
P1-92-AR-PC30	This study	765	K. hunti	306	193.817	11.3549	3.14839	11.3549
P1-92-AR-PC30	This study	765	K. hunti	316	199.913	12.3256	3.03006	12.3256
P1-92-AR-PC30	This study	765	K. hunti	323	204.18	10.4202	3.22904	10.4202
P1-92-AR-PC30	This study	765	K. hunti	364	229.174	14.2169	3.02913	14.2169
P1-92-AR-PC30	This study	765	K. minima	364	229.174	12.7316	3.28433	9.80331
P1-92-AR-PC30	This study	765	K. hunti	368	231.613	13.7325	2.95334	13.7325
P1-92-AR-PC30	This study	765	K. minima	368	231.613	13.7637	2.96368	10.5981
P1-92-AR-PC30	This study	765	K. minima	372	234.051	13.6044	3.19714	10.4754
P1-92-AR-PC30	This study	765	K. hunti	376	236.489	11.7537	3.27461	11.7537
P1-92-AR-PC30	This study	765	K. hunti	378	237.709	10.8793	3.20784	10.8793
P1-92-AR-PC30	This study	765	K. hunti	384	241.366	11.1989	3.15964	11.1989
P1-92-AR-PC30	This study	765	K. hunti	390	245.024	10.7052	3.16887	10.7052
P1-92-AR-PC30	This study	765	K. hunti	451	282.209	8.36684	3.30596	8.36684
P1-92-AR-PC30	This study	765	K. hunti	478	298.668	12.198	3.0974	12.198
P1-92-AR-PC30	This study	765	K. hunti	502	313.299	17.4701	2.79571	17.4701
P1-92-AR-PC30	This study	765	K. hunti	506	315.737	13.3335	3.17753	13.3335
P1-92-AR-PC30	This study	765	K. hunti	510	318.176	12.9985	3.23647	12.9985
P1-92-AR-PC30	This study	765	K. hunti	513	320.005	16.2489	2.89161	16.2489
P1-92-AR-PC30	This study	765	K. hunti	514	320.614	15.5778	3.01649	15.5778
P1-92-AR-PC30	This study	765	K. hunti	518	323.053	10.8027	3.19662	10.8027
P1-92-AR-PC30	This study	765	K. hunti	526	327.929	12.5146	3.00561	12.5146
P1-92-AR-PC30	This study	765	K. hunti	527	328.539	11.0637	3.24146	11.0637
P1-92-AR-PC30	This study	765	K. hunti	530	330.368	12.5184	3.12466	12.5184
P1-92-AR-PC30	This study	765	K. hunti	548	346.338	13.5867	3.33743	13.5867
P1-92-AR-PC30	This study	765	K. hunti	586	390.273	13.4312	2.97903	13.4312
P1-92-AR-PC30	This study	765	K. hunti	590	394.898	12.0048	3.16152	12.0048
P1-92-AR-PC30	This study	765	K. hunti	594	399.523	13.5308	3.29357	13.5308
P1-92-AR-PC30	This study	765	K. hunti	595	400.679	13.0868	2.97772	13.0868
P1-92-AR-PC30	This study	765	K. hunti	598	404.148	12.1512	3.25734	12.1512
P1-92-AR-PC30	This study	765	K. hunti	606	413.397	11.9113	3.19722	11.9113
P1-92-AR-PC30	This study	765	K. hunti	609	416.866	11.9702	3.08899	11.9702
P1-92-AR-PC30	This study	765	K. hunti	614	422.647	12.2994	3.24938	12.2994
P1-92-AR-PC30	This study	765	K. hunti	671	488.55	11.3599	3.09663	11.3599
P1-92-AR-PC30	This study	765	K. hunti	678	496.644	10.5082	3.04791	10.5082
P1-92-AR-PC30	This study	765	K. hunti	683	502.425	10.8912	2.86015	10.8912
P1-92-AR-PC30	This study	765	K. hunti	695	516.299	10.3023	3.15201	10.3023
P1-92-AR-PC30	This study	765	K. hunti	699	520.924	10.1698	2.92233	10.1698
P1-92-AR-PC30	This study	765	K. hunti	720	545.204	9.70426	2.90853	9.70426
P1-92-AR-PC30	This study	765	K. hunti	721.5	546.938	12.0831	3.05841	12.0831
P1-92-AR-PC30	This study	765	K. hunti	725	550.985	10.2182	2.95164	10.2182
P1-92-AR-PC30	This study	765	K. hunti	732	559.078	9.76625	3.09552	9.76625
P1-92-AR-P39	This study	1470	K. minima	1.5	6.19425	14.6	3.2	11.242
P1-92-AR-P39	This study	1470	K. minima	49.5	44.0902	14.1	3.3	10.857
P1-92-AR-P39	This study	1470	K. hunti	51.5	45.6692	12.5	3	12.5
P1-92-AR-P39	This study	1470	K. hunti	54	47.643	11.8	3	11.8
P1-92-AR-P39	This study	1470	K. hunti	55.5	48.8272	11.5	3	11.5
P1-92-AR-P39	This study	1470	K. hunti	57.5	50.4062	12.6	2.9	12.6
P1-92-AR-P39	This study	1470	K. hunti	83.5	70.9333	13.7	2.8	13.7
P1-92-AR-P39	This study	1470	K. minima	83.5	70.9333	16.7	3.2	12.859
P1-92-AR-P39	This study	1470	K. minima	85.5	72.5123	13.8	3.3	10.626
P1-92-AR-P39	This study	1470	K. hunti	89.5	75.6703	14.1	3	14.1
P1-92-AR-P39	This study	1470	K. minima	99.5	83.5653	15.6	3.1	12.012
P1-92-AR-P39	This study	1470	K. hunti	115.5	96.1972	14.6	3	14.6
P1-92-AR-P39	This study	1470	K. hunti	123.5	102.513	13.7	3	13.7
P1-92-AR-P39	This study	1470	K. hunti	126	104.487	21.2	2.4	21.2
P1-92-AR-P39	This study	1470	K. hunti	127	105.276	15.2	2.8	15.2
P1-92-AR-P39	This study	1470	K. hunti	159.5	164.446	13.3	2.9	13.3
P1-92-AR-P39	This study	1470	K. minima	163.5	173.713	17.5	3.2	13.475
P1-92-AR-P39	This study	1470	K. minima	167.5	182.981	16.7	3	12.859
P1-92-AR-P39	This study	1470	K. minima	171.5	192.248	13.9	2.9	10.703
P1-92-AR-P39	This study	1470	K. hunti	204.5	268.706	15.7	2.9	15.7
P1-92-AR-P39	This study	1470	K. hunti	222.5	310.41	12.8	3	12.8
P1-92-AR-P39	This study	1470	K. hunti	224.5	315.044	12.4	3.1	12.4
P1-92-AR-P39	This study	1470	K. hunti	225	316.202	13.6	2.9	13.6
P1-92-AR-P39	This study	1470	K. hunti	228.5	324.312	13	3	13
P1-92-AR-P39	This study	1470	K. hunti	230.5	328.945	13	3.1	13
P1-92-AR-P39	This study	1470	K. hunti	232.5	333.579	10.8	3.1	10.8
P1-92-AR-P39	This study	1470	K. hunti	272.5	370.246	12.5	3	12.5
P1-92-AR-P39	This study	1470	K. hunti	274.5	371.919	12	3	12
P1-92-AR-P39	This study	1470	K. hunti	276.5	373.592	13.541	3.04046	13.541
P1-92-AR-P39	This study	1470	K. hunti	278.5	375.265	12.7136	3.11262	12.7136
P1-92-AR-P39	This study	1470	K. hunti	286.5	381.957	12.0698	3.08728	12.0698
P1-92-AR-P39	This study	1470	K. hunti	288.5	383.63	11.0328	3.10281	11.0328
P1-92-AR-P39	This study	1470	K. hunti	290.5	385.303	12.6244	2.96064	12.6244
P1-92-AR-P39	This study	1470	K. hunti	292.5	386.976	13.746	2.99352	13.746
P1-92-AR-P39	This study	1470	K. hunti	294.5	388.649	12.7297	3.11281	12.7297
P1-92-AR-P39	This study	1470	K. hunti	296.5	390.322	13.121	3.13018	13.121
P1-92-AR-P39	This study	1470	K. hunti	309.5	401.197	11.3636	3.23876	11.3636
P1-92-AR-P39	This study	1470	K. hunti	311.5	402.87	13.1803	3.1179	13.1803
P1-92-AR-P39	This study	1470	K. hunti	316.5	407.052	12.004	3.03882	12.004
P1-92-AR-P39	This study	1470	K. hunti	317	407.471	10.2431	3.09973	10.2431
P1-92-AR-P39	This study	1470	K. hunti	320.5	410.398	11.9255	3.10607	11.9255
P1-92-AR-P39	This study	1470	K. hunti	326.5	415.417	11.7237	2.9864	11.7237
P1-92-AR-P39	This study	1470	K. hunti	331.25	419.391	10.7087	3.05766	10.7087
P1-92-AR-P39	This study	1470	K. hunti	332	420.018	10.6575	3.04948	10.6575
P1-92-AR-P39	This study	1470	K. hunti	334.5	422.109	11.4497	2.80039	11.4497
P1-92-AR40	This study	700	K. hunti	4	6.4562	13.1141	3.35447	13.1141
P1-92-AR40	This study	700	K. hunti	11	11.828	13.0974	3.20861	13.0974
P1-92-AR40	This study	700	K. hunti	53	44.0588	11.7388	3.00082	11.7388
P1-92-AR40	This study	700	K. hunti	60	49.4306	12.1381	3.24013	12.1381
P1-92-AR40	This study	700	K. hunti	67	54.8024	12.2039	2.90669	12.2039
P1-92-AR40	This study	700	K. hunti	111	88.568	14.9024	2.96827	14.9024
P1-92-AR40	This study	700	K. hunti	114	90.8702	13.9865	3.12407	13.9865
P1-92-AR40	This study	700	K. hunti	141	111.59	12.9327	3.2322	12.9327
P1-92-AR40	This study	700	K. hunti	144	113.892	19.1205	2.68565	19.1205
P1-92-AR40	This study	700	K. hunti	159	125.403	13.5067	3.00274	13.5067
P1-92-AR40	This study	700	K. hunti	180	180.891	11.9465	3.29941	11.9465
P1-92-AR40	This study	700	K. hunti	182	180.891	12.4036	3.37669	12.4036
P1-92-AR40	This study	700	K. hunti	188	188.891	13.499	3.27751	13.499
P1-92-AR40	This study	700	K. hunti	218	232.382	18.5228	3.06573	18.5228
P1-92-AR40	This study	700	K. hunti	222.5	242.133	15.2083	3.11681	15.2083
P1-92-AR40	This study	700	K. hunti	255	303.118	16.5498	3.16757	16.5498
P1-92-AR40	This study	700	K. hunti	262	308.175	16.3254	2.97519	16.3254
P1-92-AR40	This study	700	K. hunti	344	367.42	13.5281	3.22729	13.5281
P1-92-AR40	This study	700	K. hunti	351	372.478	13.7496	3.18952	13.7496
P1-92-AR40	This study	700	K. hunti	358	377.535	15.2139	2.99166	15.2139
P1-92-AR40	This study	700	K. hunti	360.5	379.341	13.5181	3.06322	13.5181
P1-92-AR40	This study	700	K. hunti	364.5	382.231	12.4836	3.16807	12.4836
P1-92-AR40	This study	700	K. hunti	368	384.76	12.3621	3.10354	12.3621
P1-92-AR40	This study	700	K. hunti	370.5	386.566	12.4906	3.19759	12.4906
P1-92-AR40	This study	700	K. hunti	372.5	388.011	11.9765	3.20347	11.9765
P1-92-AR40	This study	700	K. hunti	374.5	389.456	14.0018	3.17041	14.0018
P1-92-AR40	This study	700	K. hunti	375	389.817	13.1387	3.18771	13.1387
P1-92-AR40	This study	700	K. hunti	376.5	390.901	12.2698	3.19036	12.2698
P1-92-AR40	This study	700	K. hunti	378.5	392.346	12.6486	3.16988	12.6486
P1-92-AR40	This study	700	K. hunti	380.5	393.791	12.7359	3.1974	12.7359
P1-92-AR40	This study	700	K. hunti	384	396.32	11.599	3.15279	11.599
P1-92-AR40	This study	700	K. hunti	384.5	396.681	13.1513	2.91891	13.1513
P1-92-AR40	This study	700	K. hunti	386.5	398.126	11.7431	3.26488	11.7431
P1-92-AR40	This study	700	K. hunti	390.5	401.016	10.8633	3.14257	10.8633
P1-92-AR40	This study	700	K. hunti	391	401.377	11.1449	3.2841	11.1449
P1-92-AR40	This study	700	K. hunti	392.5	402.461	11.8848	3.32657	11.8848
P1-92-AR40	This study	700	K. hunti	396.5	405.351	13.6956	3.15886	13.6956
P1-92-AR40	This study	700	K. hunti	399.5	407.519	10.9693	3.23466	10.9693
P1-92-AR40	This study	700	K. hunti	403	410.048	10.6598	3.16028	10.6598
P1-92-AR40	This study	700	K. hunti	404.5	411.131	10.9087	3.2749	10.9087
P1-92-AR40	This study	700	K. hunti	408.5	414.021	11.7869	3.26885	11.7869
P1-92-AR40	This study	700	K. hunti	410	415.105	10.5256	3.2308	10.5256
P1-92-AR40	This study	700	K. hunti	410.5	415.466	10.9583	3.30567	10.9583
P1-92-AR40	This study	700	K. hunti	412.5	416.911	11.685	3.1658	11.685
HLY0503-6JPC	This study	800	K. hunti	0.5	37	21.2602	2.72365	21.2602
HLY0503-6JPC	This study	800	K. hunti	3.5	63.9944	16.1121	2.92668	16.1121
HLY0503-6JPC	This study	800	K. hunti	6.5	75.132	13.5977	3.2171	13.5977
HLY0503-6JPC	This study	800	K. hunti	7.5	77.8823	16.3302	2.93116	16.3302
HLY0503-6JPC	This study	800	K. hunti	19.5	93.186	16.9671	3.12509	16.9671
HLY0503-6JPC	This study	800	K. hunti	20.5	94.3109	22.3644	3.15078	22.3644
HLY0503-6JPC	This study	800	K. hunti	21.5	95.4359	16.6626	2.99679	16.6626
HLY0503-6JPC	This study	800	K. hunti	28.5	112.745	13.2165	3.21627	13.2165
HLY0503-6JPC	This study	800	K. hunti	31.5	117.245	16.3971	3.02909	16.3971
HLY0503-6JPC	This study	800	K. hunti	32.5	118.745	12.0451	3.25387	12.0451
HLY0503-6JPC	This study	800	K. hunti	33.5	120.244	14.7079	3.12527	14.7079
HLY0503-6JPC	This study	800	K. hunti	35.5	123.244	16.5698	3.11557	16.5698
HLY0503-6JPC	This study	800	K. hunti	36.5	124.744	16.1507	2.96836	16.1507
HLY0503-6JPC	This study	800	K. hunti	37.5	126.244	15.3561	3.02818	15.3561
HLY0503-6JPC	This study	800	K. hunti	38.5	127.744	15.0658	3.43147	15.0658
HLY0503-6JPC	This study	800	K. hunti	39.5	129.244	13.8426	3.23433	13.8426
HLY0503-6JPC	This study	800	K. hunti	64.5	189.797	13.8237	3.33056	13.8237
HLY0503-6JPC	This study	800	K. hunti	65.5	191.625	18.9751	3.17163	18.9751
HLY0503-6JPC	This study	800	K. hunti	69.5	196.698	17.8579	3.10136	17.8579
HLY0503-6JPC	This study	800	K. hunti	71.5	199.234	12.9196	3.13542	12.9196
HLY0503-6JPC	This study	800	K. hunti	72.5	200.502	12.0872	3.07443	12.0872
HLY0503-6JPC	This study	800	K. hunti	73.5	201.77	15.6258	3.09614	15.6258
HLY0503-6JPC	This study	800	K. hunti	74.5	203.039	17.0383	2.9692	17.0383
HLY0503-6JPC	This study	800	K. hunti	76.5	205.575	18.447	3.04497	18.447
HLY0503-6JPC	This study	800	K. hunti	77.5	206.843	24.0052	2.72309	24.0052
HLY0503-6JPC	This study	800	K. hunti	78.5	208.112	29.534	2.85122	29.534
HLY0503-6JPC	This study	800	K. hunti	79.5	209.38	24.6442	2.84977	24.6442
HLY0503-6JPC	This study	800	K. hunti	80.5	210.648	24.0692	2.71639	24.0692
HLY0503-6JPC	This study	800	K. hunti	81.5	211.916	27.7826	2.63871	27.7826
HLY0503-6JPC	This study	800	K. hunti	82.5	213.185	24.9944	2.71013	24.9944
HLY0503-6JPC	This study	800	K. hunti	84.5	215.721	20.7855	2.76443	20.7855
HLY0503-6JPC	This study	800	K. hunti	85.5	216.989	24.7823	2.87208	24.7823
HLY0503-6JPC	This study	800	K. hunti	86.5	218.257	18.7221	2.97461	18.7221
HLY0503-6JPC	This study	800	K. hunti	90.5	223.33	15.2966	3.15796	15.2966
HLY0503-6JPC	This study	800	K. hunti	91.5	224.599	12.6815	3.27032	12.6815
HLY0503-6JPC	This study	800	K. hunti	92.5	225.867	12.046	3.20695	12.046
HLY0503-6JPC	This study	800	K. hunti	93.5	227.135	16.859	3.21792	16.859
HLY0503-6JPC	This study	800	K. hunti	94.5	228.403	12.4019	3.2759	12.4019
HLY0503-6JPC	This study	800	K. hunti	96.5	230.94	12.1452	3.3	12.1452
HLY0503-6JPC	This study	800	K. hunti	99	233.476	21.9339	2.90911	21.9339
HLY0503-6JPC	This study	800	K. hunti	99.5	234.744	18.6195	2.98768	18.6195
HLY0503-6JPC	This study	800	K. hunti	100.5	236.013	16.1273	3.08217	16.1273
HLY0503-6JPC	This study	800	K. hunti	101.5	237.281	14.748	3.05489	14.748
HLY0503-6JPC	This study	800	K. hunti	102.5	238.549	16.196	2.97204	16.196
HLY0503-6JPC	This study	800	K. hunti	103.5	239.817	19.8078	2.76935	19.8078
HLY0503-6JPC	This study	800	K. hunti	107.5	246.863	24.5373	2.59183	24.5373
HLY0503-6JPC	This study	800	K. hunti	109.5	252.044	20.7313	2.85344	20.7313
HLY0503-6JPC	This study	800	K. hunti	111.5	257.225	13.4472	3.15327	13.4472
HLY0503-6JPC	This study	800	K. hunti	113.5	262.407	12.2146	3.22927	12.2146
HLY0503-6JPC	This study	800	K. hunti	116.5	270.179	16.1453	3.1364	16.1453
HLY0503-6JPC	This study	800	K. hunti	118.5	275.36	14.192	3.07294	14.192
HLY0503-6JPC	This study	800	K. hunti	119.5	277.951	11.8945	3.19419	11.8945
HLY0503-6JPC	This study	800	K. hunti	121.5	283.132	14.0009	3.25884	14.0009
HLY0503-6JPC	This study	800	K. hunti	122.5	285.723	13.0395	3.17512	13.0395
HLY0503-6JPC	This study	800	K. hunti	123.5	288.313	15.9625	2.96799	15.9625
HLY0503-6JPC	This study	800	K. hunti	125.5	293.495	17.4402	2.94946	17.4402
HLY0503-6JPC	This study	800	K. hunti	126.5	296.085	23.7205	2.84827	23.7205
HLY0503-6JPC	This study	800	K. hunti	127.5	298.676	17.3905	2.91025	17.3905
HLY0503-6JPC	This study	800	K. hunti	128.5	300.555	13.5771	3.1351	13.5771
HLY0503-6JPC	This study	800	K. hunti	129.5	301.643	18.2259	3.07691	18.2259
HLY0503-6JPC	This study	800	K. hunti	133.5	305.996	13.1884	3.09567	13.1884
HLY0503-6JPC	This study	800	K. hunti	135.5	308.173	11.3126	3.20203	11.3126
HLY0503-6JPC	This study	800	K. hunti	136.5	309.261	11.2408	3.28969	11.2408
HLY0503-6JPC	This study	800	K. hunti	138.5	311.438	12.363	3.23359	12.363
HLY0503-6JPC	This study	800	K. hunti	139.5	312.526	12.4677	3.19871	12.4677
HLY0503-6JPC	This study	800	K. hunti	140.5	313.614	12.0202	3.19968	12.0202
HLY0503-6JPC	This study	800	K. hunti	143.5	316.879	13.1029	3.25245	13.1029
HLY0503-6JPC	This study	800	K. hunti	147.5	321.232	12.7936	3.24555	12.7936
HLY0503-6JPC	This study	800	K. hunti	148.5	322.32	12.1446	3.14632	12.1446
HLY0503-6JPC	This study	800	K. hunti	149.5	323.408	11.7267	3.23187	11.7267
HLY0503-6JPC	This study	800	K. hunti	156.5	331.026	13.4743	3.2506	13.4743
HLY0503-6JPC	This study	800	K. hunti	157.5	332.114	12.6598	3.23541	12.6598
HLY0503-6JPC	This study	800	K. hunti	159.5	334.291	13.0643	3.20071	13.0643
HLY0503-6JPC	This study	800	K. hunti	160.5	335.379	13.1428	3.09754	13.1428
HLY0503-6JPC	This study	800	K. hunti	161.5	336.468	12.2783	2.97796	12.2783
HLY0503-6JPC	This study	800	K. hunti	173.5	372.485	12.3024	3.08845	12.3024
HLY0503-6JPC	This study	800	K. hunti	174.5	374.833	11.1435	3.25136	11.1435
HLY0503-6JPC	This study	800	K. hunti	175.5	376.5	11.7189	3.2036	11.7189
HLY0503-6JPC	This study	800	K. hunti	176.5	378.167	12.0668	3.19197	12.0668
HLY0503-6JPC	This study	800	K. hunti	177.5	379.833	11.8369	3.22013	11.8369
HLY0503-6JPC	This study	800	K. hunti	178.5	381.5	13.5363	3.00577	13.5363
HLY0503-6JPC	This study	800	K. hunti	179.5	383.167	12.9182	3.04475	12.9182
HLY0503-6JPC	This study	800	K. hunti	180.5	384.833	12.0964	3.15155	12.0964
HLY0503-6JPC	This study	800	K. hunti	181.5	386.5	12.4968	3.12442	12.4968
HLY0503-6JPC	This study	800	K. hunti	182.5	388.167	12.4087	3.17507	12.4087
HLY0503-6JPC	This study	800	K. hunti	183.5	389.833	14.3161	3.16311	14.3161
HLY0503-6JPC	This study	800	K. hunti	187.5	396.5	13.0584	3.16252	13.0584
HLY0503-6JPC	This study	800	K. hunti	189.5	399.833	11.5685	3.19364	11.5685
HLY0503-6JPC	This study	800	K. hunti	193.5	406.5	11.1478	3.37538	11.1478
HLY0503-6JPC	This study	800	K. hunti	194.5	408.167	12.873	3.14747	12.873
HLY0503-6JPC	This study	800	K. hunti	195.5	409.833	11.3404	3.13452	11.3404
HLY0503-6JPC	This study	800	K. hunti	197.5	413.167	10.7801	3.01249	10.7801
HLY0503-6JPC	This study	800	K. hunti	199.5	416.5	11.9501	3.20129	11.9501
HLY0503-6JPC	This study	800	K. hunti	201.5	419.833	12.2	3.08299	12.2
HLY0503-6JPC	This study	800	K. hunti	223.5	492.543	9.96028	3.26832	9.96028
HLY0503-6JPC	This study	800	K. hunti	224.5	495.778	10.7292	3.11049	10.7292
HLY0503-6JPC	This study	800	K. hunti	225.5	499.013	10.8543	3.18822	10.8543
HLY0503-6JPC	This study	800	K. hunti	228	505.484	10.5203	3.0317	10.5203
P1-93-AR-P23	This study	951	K. hunti	1.5	79.277	12.3116	3.09191	12.3116
P1-93-AR-P23	This study	951	K. hunti	19.5	164.165	19.1297	3.01601	19.1297
P1-93-AR-P23	This study	951	K. hunti	21.5	173.597	16.8812	3.05972	16.8812
P1-93-AR-P23	This study	951	K. hunti	25.5	192.461	15.8628	3.07322	15.8628
P1-93-AR-P23	This study	951	K. hunti	27.5	201.893	13.4783	3.18527	13.4783
P1-93-AR-P23	This study	951	K. hunti	29.5	211.325	13.6729	3.21799	13.6729
P1-93-AR-P23	This study	951	K. hunti	37.5	249.053	11.3419	3.01424	11.3419
P1-93-AR-P23	This study	951	K. hunti	41.5	267.917	12.0523	3.02028	12.0523
P1-93-AR-P23	This study	951	K. hunti	43.5	277.349	13.3351	3.052	13.3351
P1-93-AR-P23	This study	951	K. hunti	49.75	306.824	12.007	3.10147	12.007
P1-93-AR-P23	This study	951	K. hunti	54	326.867	13.163	3.05244	13.163
P1-93-AR-P23	This study	951	K. hunti	62	364.595	11.3844	3.24902	11.3844
P1-93-AR-P23	This study	951	K. hunti	65.75	382.28	11.6661	3.22816	11.6661
P1-93-AR-P23	This study	951	K. hunti	67	388.175	11.9978	3.20356	11.9978
P1-93-AR-P23	This study	951	K. hunti	69	397.607	12.4559	3.17975	12.4559
P1-93-AR-P23	This study	951	K. hunti	75	425.903	11.8721	3.17304	11.8721
P1-93-AR-P23	This study	951	K. hunti	77	435.335	10.9131	3.27786	10.9131
P1-93-AR-P23	This study	951	K. hunti	80.75	453.02	11.4171	3.23144	11.4171
P1-93-AR-P23	This study	951	K. hunti	82	464.219	12.2039	3.19678	12.2039
P1-93-AR-P23	This study	951	K. hunti	86	500.054	12.6907	3.15076	12.6907
P1-93-AR-P23	This study	951	K. hunti	88	517.972	11.933	3.23569	11.933
P1-93-AR-P23	This study	951	K. hunti	90	535.89	11.3897	3.1524	11.3897
P1-93-AR-P23	This study	951	K. hunti	95	580.685	12.0943	3.24169	12.0943
P1-93-AR-P23	This study	951	K. hunti	145.5	673.708	10.9239	3.15149	10.9239
P1-93-AR-P23	This study	951	K. hunti	149.5	691.717	9.57215	3.28829	9.57215
P1-93-AR-P23	This study	951	K. hunti	152	698.756	10.2669	3.2409	10.2669
P1-93-AR-P23	This study	951	K. hunti	169.75	748.731	11.3349	3.24513	11.3349
P1-93-AR-P23	This study	951	K. hunti	171	752.251	10.5612	3.04832	10.5612
P1-93-AR-P23	This study	951	K. hunti	173	757.881	12.1102	3.1268	12.1102
P1-93-AR-P23	This study	951	K. hunti	175	763.513	11.0809	3.2115	11.0809
P1-93-AR-P23	This study	951	K. hunti	177	769.144	11.0404	3.2119	11.0404
P1-93-AR-P23	This study	951	K. hunti	179	774.774	12.0971	3.13822	12.0971
P1-93-AR-P23	This study	951	K. hunti	181	780.406	12.1093	3.16493	12.1093
P1-93-AR-P23	This study	951	K. hunti	183	786.036	11.2448	3.21714	11.2448
P1-93-AR-P23	This study	951	K. hunti	185.75	793.779	11.6954	3.11997	11.6954
P1-93-AR-P23	This study	951	K. hunti	186.5	795.891	12.6643	3.13736	12.6643
P1-93-AR-P23	This study	951	K. hunti	188.5	801.522	11.0364	3.15771	11.0364
P1-93-AR-P23	This study	951	K. hunti	190.5	807.153	11.389	3.13374	11.389
P1-93-AR-P23	This study	951	K. hunti	192.5	812.784	11.461	3.1863	11.461
P1-93-AR-P23	This study	951	K. hunti	194.5	818.415	12.6019	3.27678	12.6019
P1-93-AR-P23	This study	951	K. hunti	196.5	824.046	12.0881	3.26808	12.0881
P1-93-AR-P23	This study	951	K. hunti	200.5	835.308	11.6898	3.15671	11.6898
P1-93-AR-P23	This study	951	K. aquilonia	200.5	835.308	11.633	3.16392	11.633
P1-93-AR-P23	This study	951	K. hunti	200.75	836.012	11.1261	3.15172	11.1261
P1-93-AR-P23	This study	951	K. aquilonia	200.75	836.012	10.9516	3.27245	10.9516
P1-93-AR-P23	This study	951	K. hunti	202.5	840.939	11.8278	3.3764	11.8278
P1-93-AR-P23	This study	951	K. aquilonia	202.5	840.939	11.8769	3.08279	11.8769
P1-93-AR-P23	This study	951	K. hunti	204.5	846.57	11.1494	3.10282	11.1494
P1-93-AR-P23	This study	951	K. hunti	206.5	852.201	11.7668	3.12414	11.7668
P1-93-AR-P23	This study	951	K. hunti	208.5	857.832	10.9806	3.07975	10.9806
P1-93-AR-P23	This study	951	K. hunti	210.5	863.463	11.8095	3.09493	11.8095
P1-93-AR-P23	This study	951	K. hunti	212.5	869.094	11.1355	3.14873	11.1355
P1-93-AR-P23	This study	951	K. hunti	216.25	879.652	11.8364	3.16323	11.8364
P1-93-AR-P23	This study	951	K. hunti	218.5	885.987	11.2532	3.32549	11.2532
P1-93-AR-P23	This study	951	K. hunti	220.5	891.618	11.7828	3.2509	11.7828
P1-93-AR-P23	This study	951	K. hunti	222.5	897.249	11.0063	3.11474	11.0063
P1-93-AR-P23	This study	951	K. hunti	224.5	902.88	10.546	3.05778	10.546
P1-93-AR-P23	This study	951	K. aquilonia	224.5	902.88	12.1866	3.01146	12.1866
P1-93-AR-P23	This study	951	K. hunti	226.5	908.511	12.1062	3.24218	12.1062
P1-93-AR-P23	This study	951	K. aquilonia	228.5	914.142	12.4444	2.92901	12.4444
P1-93-AR-P23	This study	951	K. hunti	231.75	923.292	11.601	3.31907	11.601
P1-93-AR-P23	This study	951	K. hunti	234.5	931.035	11.234	3.17417	11.234
P1-93-AR-P23	This study	951	K. aquilonia	234.5	931.035	12.3357	3.13584	12.3357
P1-93-AR-P23	This study	951	K. aquilonia	236.5	936.666	12.0944	3.16018	12.0944
P1-93-AR-P23	This study	951	K. aquilonia	238.5	942.297	11.2953	3.23789	11.2953
P1-93-AR-P23	This study	951	K. hunti	240.5	947.928	12.3857	3.12004	12.3857
P1-93-AR-P23	This study	951	K. aquilonia	240.5	947.928	11.9507	3.1364	11.9507
P1-93-AR-P23	This study	951	K. hunti	242.5	953.559	10.8589	3.112	10.8589
P1-93-AR-P23	This study	951	K. aquilonia	242.5	953.559	11.8624	3.21378	11.8624
P1-93-AR-P23	This study	951	K. hunti	244.5	959.19	12.6509	3.02024	12.6509
P1-93-AR-P23	This study	951	K. aquilonia	244.5	959.19	11.9074	3.13094	11.9074
P1-93-AR-P23	This study	951	K. hunti	246.75	965.525	11.6335	3.07748	11.6335
P1-93-AR-P23	This study	951	K. aquilonia	246.75	965.525	12.3555	3.08035	12.3555
P1-93-AR-P23	This study	951	K. hunti	249.5	973.267	11.6035	2.96351	11.6035
P1-93-AR-P23	This study	951	K. aquilonia	249.5	973.267	11.4124	3.18024	11.4124
P1-93-AR-P23	This study	951	K. hunti	251.5	978.898	11.1378	3.03168	11.1378
P1-93-AR-P23	This study	951	K. aquilonia	251.5	978.898	12.8503	3.21037	12.8503
P1-93-AR-P23	This study	951	K. hunti	253.5	984.529	13.0076	2.9702	13.0076
P1-93-AR-P23	This study	951	K. aquilonia	253.5	984.529	12.5993	3.12273	12.5993
P1-93-AR-P23	This study	951	K. hunti	255.5	990.16	11.6747	3.04336	11.6747
P1-93-AR-P23	This study	951	K. aquilonia	255.5	990.16	11.2493	3.248	11.2493
P1-93-AR-P23	This study	951	K. hunti	257.5	995.791	11.8729	3.06387	11.8729
P1-93-AR-P23	This study	951	K. aquilonia	257.5	995.791	11.2002	3.19299	11.2002
P1-93-AR-P23	This study	951	K. hunti	262.75	1010.57	11.5332	3.1889	11.5332
P1-93-AR-P23	This study	951	K. aquilonia	262.75	1010.57	10.9773	3.14582	10.9773
P1-93-AR-P23	This study	951	K. hunti	264.5	1015.5	11.8527	3.10602	11.8527
P1-93-AR-P23	This study	951	K. aquilonia	264.5	1015.5	11.1959	3.21018	11.1959
P1-93-AR-P23	This study	951	K. hunti	266.5	1021.13	11.7206	3.24912	11.7206
P1-93-AR-P23	This study	951	K. aquilonia	266.5	1021.13	11.5927	3.14062	11.5927
P1-93-AR-P23	This study	951	K. hunti	268.5	1026.76	11.0456	3.25006	11.0456
P1-93-AR-P23	This study	951	K. aquilonia	268.5	1026.76	10.8853	3.00678	10.8853
P1-93-AR-P23	This study	951	K. aquilonia	270.5	1032.39	12.0786	3.09828	12.0786
P1-93-AR-P23	This study	951	K. hunti	273.25	1040.14	11.9486	3.10862	11.9486
P1-93-AR-P23	This study	951	K. aquilonia	273.25	1040.14	11.2117	3.09431	11.2117
P1-93-AR-P23	This study	951	K. hunti	275.5	1046.47	10.2869	3.16421	10.2869
P1-93-AR-P23	This study	951	K. aquilonia	275.5	1046.47	15.782	2.99204	15.782
P1-93-AR-P23	This study	951	K. hunti	277.5	1052.1	11.2809	3.11459	11.2809
P1-93-AR-P23	This study	951	K. aquilonia	277.5	1052.1	11.403	3.09943	11.403
P1-93-AR-P23	This study	951	K. hunti	279.5	1057.73	11.1977	3.10842	11.1977
P1-93-AR-P23	This study	951	K. aquilonia	279.5	1057.73	12.3803	2.9368	12.3803
P1-93-AR-P23	This study	951	K. hunti	281.5	1063.36	11.8863	3.10587	11.8863
P1-93-AR-P23	This study	951	K. aquilonia	281.5	1063.36	11.71	2.94043	11.71
P1-93-AR-P23	This study	951	K. hunti	283.5	1068.99	12.3122	3.15997	12.3122
P1-93-AR-P23	This study	951	K. aquilonia	283.5	1068.99	11.2085	3.15061	11.2085
P1-93-AR-P23	This study	951	K. aquilonia	287.75	1080.96	11.504	3.04161	11.504
P1-93-AR-P23	This study	951	K. hunti	289.5	1085.89	11.2469	3.068	11.2469
P1-93-AR-P23	This study	951	K. aquilonia	289.5	1085.89	11.8528	3.04156	11.8528
P1-93-AR-P23	This study	951	K. hunti	291.5	1091.52	11.2576	3.07406	11.2576
P1-93-AR-P23	This study	951	K. aquilonia	291.5	1091.52	10.913	3.09714	10.913
P1-93-AR-P23	This study	951	K. hunti	293.5	1097.15	12.6319	3.10161	12.6319
P1-93-AR-P23	This study	951	K. aquilonia	293.5	1097.15	11.327	3.19321	11.327
P1-93-AR-P23	This study	951	K. hunti	295.5	1102.78	10.7305	3.09576	10.7305
P1-93-AR-P23	This study	951	K. aquilonia	295.5	1102.78	10.7029	3.05225	10.7029
P1-93-AR-P23	This study	951	K. hunti	297.5	1108.41	10.618	3.08674	10.618
P1-93-AR-P23	This study	951	K. aquilonia	297.5	1108.41	11.5488	3.02632	11.5488
P1-93-AR-P23	This study	951	K. hunti	299.5	1114.04	12.5035	3.04351	12.5035
P1-93-AR-P23	This study	951	K. aquilonia	299.5	1114.04	12.2533	2.92122	12.2533
P1-93-AR-P23	This study	951	K. hunti	302.75	1123.19	12.5188	3.18386	12.5188
P1-93-AR-P23	This study	951	K. aquilonia	302.75	1123.19	11.0693	3.11425	11.0693
P1-93-AR-P23	This study	951	K. hunti	305.5	1130.94	10.6295	3.21219	10.6295
P1-93-AR-P23	This study	951	K. aquilonia	305.5	1130.94	11.3231	3.10291	11.3231
P1-93-AR-P23	This study	951	K. hunti	307.5	1136.57	12.464	3.06746	12.464
P1-93-AR-P23	This study	951	K. aquilonia	307.5	1136.57	10.7762	3.10757	10.7762
P1-93-AR-P23	This study	951	K. hunti	309.5	1142.2	11.3726	3.14248	11.3726
P1-93-AR-P23	This study	951	K. aquilonia	309.5	1142.2	11.751	2.94988	11.751
P1-93-AR-P23	This study	951	K. hunti	311.5	1147.83	10.9179	3.15504	10.9179
P1-93-AR-P23	This study	951	K. aquilonia	311.5	1147.83	13.0937	2.99158	13.0937
P1-93-AR-P23	This study	951	K. hunti	313.5	1153.46	11.3712	3.13608	11.3712
P1-93-AR-P23	This study	951	K. aquilonia	313.5	1153.46	11.2445	3.06444	11.2445
P1-93-AR-P23	This study	951	K. hunti	315.5	1159.09	12.9711	2.84169	12.9711
P1-93-AR-P23	This study	951	K. aquilonia	315.5	1159.09	11.7666	3.17511	11.7666
P1-93-AR-P23	This study	951	K. hunti	317.75	1165.43	11.2843	3.10786	11.2843
P1-93-AR-P23	This study	951	K. aquilonia	317.75	1165.43	11.4999	3.12107	11.4999
P1-93-AR-P23	This study	951	K. hunti	320.5	1173.17	11.082	3.16722	11.082
P1-93-AR-P23	This study	951	K. aquilonia	320.5	1173.17	11.0327	3.05395	11.0327
P1-93-AR-P23	This study	951	K. hunti	322.5	1178.8	11.0135	3.13952	11.0135
P1-93-AR-P23	This study	951	K. aquilonia	322.5	1178.8	11.0832	3.06681	11.0832
P1-93-AR-P23	This study	951	K. hunti	324.5	1184.43	11.5827	3.01209	11.5827
P1-93-AR-P23	This study	951	K. aquilonia	324.5	1184.43	11.2323	3.15324	11.2323
P1-93-AR-P23	This study	951	K. hunti	326.5	1190.06	11.2542	3.15744	11.2542
P1-93-AR-P23	This study	951	K. aquilonia	326.5	1190.06	11.5708	3.02136	11.5708
P1-93-AR-P23	This study	951	K. hunti	328.5	1195.69	11.6212	3.13182	11.6212
P1-93-AR-P23	This study	951	K. hunti	330.5	1201.32	11.8608	3.13382	11.8608
P1-93-AR-P23	This study	951	K. hunti	333.75	1210.47	11.0307	3.01893	11.0307
P1-93-AR-P23	This study	951	K. aquilonia	333.75	1210.47	12.1577	3.11053	12.1577
P1-93-AR-P23	This study	951	K. hunti	335.5	1215.4	11.315	3.06865	11.315
P1-93-AR-P23	This study	951	K. hunti	337.5	1221.03	12.3463	3.19085	12.3463
P1-93-AR-P23	This study	951	K. hunti	339.5	1226.66	10.9041	3.08052	10.9041
P1-93-AR-P23	This study	951	K. aquilonia	339.5	1226.66	11.7816	3.07014	11.7816
P1-93-AR-P23	This study	951	K. hunti	341.5	1232.29	12.2295	3.04939	12.2295
P1-93-AR-P23	This study	951	K. aquilonia	341.5	1232.29	10.2665	3.21079	10.2665
P1-93-AR-P23	This study	951	K. hunti	343.5	1237.92	11.5361	3.17805	11.5361
P1-93-AR-P23	This study	951	K. aquilonia	343.5	1237.92	11.3066	2.92912	11.3066
P1-93-AR-P23	This study	951	K. hunti	345.5	1243.56	11.0511	3.10858	11.0511
P1-93-AR-P23	This study	951	K. aquilonia	345.5	1243.56	10.2654	3.08509	10.2654
P1-93-AR-P23	This study	951	K. hunti	348.75	1252.71	13.0905	2.95568	13.0905
P1-93-AR-P23	This study	951	K. hunti	351.5	1260.45	9.6429	3.12737	9.6429
P1-93-AR-P23	This study	951	K. hunti	353.5	1266.08	10.918	2.95541	10.918
P1-93-AR-P23	This study	951	K. hunti	355.5	1271.71	11.3768	3.1284	11.3768
P1-93-AR-P23	This study	951	K. aquilonia	355.5	1271.71	11.1647	3.04315	11.1647
P1-93-AR-P23	This study	951	K. hunti	357.5	1277.34	10.8774	3.15164	10.8774
P1-93-AR-P23	This study	951	K. hunti	359.5	1282.97	10.8698	3.10521	10.8698
P1-93-AR-P23	This study	951	K. aquilonia	359.5	1282.97	11.1614	3.17683	11.1614
P1-93-AR-P23	This study	951	K. hunti	363.75	1294.94	10.7072	3.02344	10.7072
P1-93-AR-P23	This study	951	K. hunti	378.75	1337.17	10.364	2.95302	10.364
P1-93-AR-P23	This study	951	K. aquilonia	378.75	1337.17	10.885	2.91042	10.885
P1-93-AR-P23	This study	951	K. hunti	380.5	1342.1	10.468	2.96052	10.468
P1-93-AR-P23	This study	951	K. hunti	382.5	1347.73	12.122	2.7546	12.122
P1-93-AR-P23	This study	951	K. aquilonia	384.5	1353.36	11.8931	2.85204	11.8931
P1-93-AR-P23	This study	951	K. hunti	386.5	1358.99	11.2527	3.03807	11.2527
P1-93-AR-P23	This study	951	K. hunti	388.5	1364.62	12.3279	2.74537	12.3279
P1-93-AR-P23	This study	951	K. aquilonia	388.5	1364.62	12.1914	2.93335	12.1914
P1-93-AR-P23	This study	951	K. hunti	390.5	1370.25	11.8511	2.85292	11.8511
P1-93-AR-P23	This study	951	K. hunti	394.75	1382.22	13.251	3.08149	13.251
P1-93-AR-P23	This study	951	K. aquilonia	394.75	1382.22	11.8894	2.82437	11.8894
P1-93-AR-P23	This study	951	K. hunti	396.5	1387.15	11.7783	2.82489	11.7783
P1-93-AR-P23	This study	951	K. aquilonia	396.5	1387.15	11.5237	2.89625	11.5237
P1-93-AR-P23	This study	951	K. hunti	398.5	1392.78	11.9263	2.93206	11.9263
P1-93-AR-P23	This study	951	K. aquilonia	398.5	1392.78	11.8484	2.83268	11.8484
P1-93-AR-P23	This study	951	K. aquilonia	400.5	1398.41	12.2838	2.89647	12.2838
P1-93-AR-P23	This study	951	K. aquilonia	402.5	1404.04	11.4324	2.86775	11.4324
P1-93-AR-P23	This study	951	K. aquilonia	404.5	1409.67	11.0289	2.89608	11.0289
P1-93-AR-P23	This study	951	K. hunti	406.5	1415.3	11.3566	2.79849	11.3566
P1-93-AR-P23	This study	951	K. hunti	409.75	1424.45	10.9396	2.78934	10.9396
P1-93-AR-P23	This study	951	K. aquilonia	409.75	1424.45	10.7101	2.85183	10.7101
P1-93-AR-P23	This study	951	K. aquilonia	416.5	1443.46	11.3912	2.6504	11.3912
P1-93-AR-P23	This study	951	K. hunti	418.5	1449.09	10.9052	2.80575	10.9052
P1-93-AR-P23	This study	951	K. aquilonia	418.5	1449.09	10.7382	3.01197	10.7382
P1-93-AR-P23	This study	951	K. hunti	422.75	1461.05	11.0695	2.77132	11.0695
P1-93-AR-P23	This study	951	K. aquilonia	422.75	1461.05	10.521	2.85764	10.521
P1-93-AR-P23	This study	951	K. hunti	425.5	1468.8	10.774	2.93047	10.774
P1-93-AR-P23	This study	951	K. aquilonia	425.5	1468.8	11.0708	2.83291	11.0708
P1-93-AR-P23	This study	951	K. hunti	427.5	1474.43	11.1984	2.73258	11.1984
P1-93-AR-P23	This study	951	K. aquilonia	427.5	1474.43	11.3381	2.89089	11.3381
P1-93-AR-P23	This study	951	K. hunti	429.5	1480.06	11.3839	2.53843	11.3839
P1-93-AR-P23	This study	951	K. aquilonia	429.5	1480.06	11.1209	2.90802	11.1209
P1-93-AR-P23	This study	951	K. aquilonia	431.5	1485.69	11.3337	3.07206	11.3337
P1-93-AR-P23	This study	951	K. hunti	435.5	1496.95	11.2198	2.7999	11.2198
P1-93-AR-P23	This study	951	K. aquilonia	435.5	1496.95	10.6612	2.85473	10.6612
P1-93-AR-P23	This study	951	K. hunti	438.75	1506.1	10.2781	2.73699	10.2781
P1-93-AR-P23	This study	951	K. aquilonia	438.75	1506.1	10.7008	2.81036	10.7008
P1-93-AR-P23	This study	951	K. aquilonia	441.5	1513.84	10.8726	2.81339	10.8726
P1-93-AR-P23	This study	951	K. aquilonia	443.5	1519.47	10.7201	2.74354	10.7201
P1-93-AR-P23	This study	951	K. hunti	445.5	1525.11	10.395	2.9657	10.395
P1-93-AR-P23	This study	951	K. hunti	447.5	1530.74	10.2034	2.8537	10.2034
P1-93-AR-P23	This study	951	K. hunti	449.5	1536.37	12.0684	2.86371	12.0684
P1-93-AR-P23	This study	951	K. hunti	491.5	1654.62	10.56	3.16476	10.56
P1-93-AR-21	This study	1470	K. hunti	14.5	33.3407	11.037	3.28509	11.037
P1-93-AR-21	This study	1470	K. hunti	58.5	73.1827	12.9217	2.93723	12.9217
P1-93-AR-21	This study	1470	K. hunti	59.5	74.0882	11.7716	3.07017	11.7716
P1-93-AR-21	This study	1470	K. hunti	97	108.044	17.87	2.95623	17.87
P1-93-AR-21	This study	1470	K. hunti	129	159.527	12.5399	3.16299	12.5399
P1-93-AR-21	This study	1470	K. hunti	129.5	160.856	13.061	3.0957	13.061
P1-93-AR-21	This study	1470	K. hunti	146.5	206.063	12.6637	3.10869	12.6637
P1-93-AR-21	This study	1470	K. hunti	147.5	208.722	11.5024	3.3373	11.5024
P1-93-AR-21	This study	1470	K. hunti	149.5	214.04	13.5957	3.11816	13.5957
P1-93-AR-21	This study	1470	K. hunti	150.5	216.7	14.6406	3.0586	14.6406
P1-93-AR-21	This study	1470	K. hunti	151.5	219.359	11.9623	3.03152	11.9623
P1-93-AR-21	This study	1470	K. hunti	154.5	227.336	11.5777	3.11609	11.5777
P1-93-AR-21	This study	1470	K. hunti	171.5	272.543	13.9577	2.99777	13.9577
P1-93-AR-21	This study	1470	K. hunti	179.5	293.816	13.0032	3.11709	13.0032
P1-93-AR-21	This study	1470	K. hunti	182	300.464	12.3779	3.11518	12.3779
P1-93-AR-21	This study	1470	K. hunti	182.5	301.794	11.7746	3.17395	11.7746
P1-93-AR-21	This study	1470	K. hunti	203.5	357.637	12.3932	3.07459	12.3932
P1-93-AR-21	This study	1470	K. hunti	204.5	360.296	11.7897	3.07597	11.7897
P1-93-AR-21	This study	1470	K. hunti	206.5	365.615	13.5033	3.03613	13.5033
P1-93-AR-21	This study	1470	K. hunti	207.5	368.274	12.4484	3.05981	12.4484
P1-93-AR-21	This study	1470	K. hunti	208.5	370.933	14.3586	3.11175	14.3586
P1-93-AR-21	This study	1470	K. hunti	209.5	373.592	11.2936	3.08357	11.2936
P1-93-AR-21	This study	1470	K. hunti	210	374.922	12.3172	3.0666	12.3172
P1-93-AR-21	This study	1470	K. hunti	211.5	378.911	11.4306	3.04326	11.4306
P1-93-AR-21	This study	1470	K. hunti	212.5	381.57	13.5286	3.02725	13.5286
P1-93-AR-21	This study	1470	K. hunti	213.5	384.229	10.5774	3.14578	10.5774
P1-93-AR-21	This study	1470	K. hunti	215.5	389.548	11.6153	3.05246	11.6153
P1-93-AR-21	This study	1470	K. hunti	216.5	392.207	11.004	3.23278	11.004
P1-93-AR-21	This study	1470	K. hunti	217	393.536	10.0698	3.15728	10.0698
P1-93-AR-21	This study	1470	K. hunti	218.5	397.525	11.0228	3.18317	11.0228
P1-93-AR-21	This study	1470	K. hunti	222.5	408.162	13.2094	3.06644	13.2094
P1-93-AR-21	This study	1470	K. hunti	224.5	413.48	15.1557	2.93413	15.1557
P1-93-AR-21	This study	1470	K. hunti	225.5	416.14	10.6792	3.12293	10.6792
P1-93-AR-21	This study	1470	K. hunti	226.5	418.799	15.233	3.11498	15.233
P1-93-AR-21	This study	1470	K. hunti	228.5	424.117	13.3081	3.00741	13.3081
P1-93-AR-21	This study	1470	K. hunti	295.5	500.364	9.60409	2.94877	9.60409
P1-93-AR-21	This study	1470	K. hunti	299.5	505.027	10.1195	2.95739	10.1195
P1-93-AR-21	This study	1470	K. hunti	301	506.776	9.74337	3.169	9.74337
P1-93-AR-21	This study	1470	K. hunti	303.5	509.69	10.8526	3.07837	10.8526

## Sheet: Acetab&Poly
Core	Depth (cm)	Age (ka)	acetablastuma relative frequency	5 point smooth	polycope relative frequency	5 point smooth
P39	1	5.7995	0.675676		28.3784
P39	4.25	8.36538	1.73913		13.913
P30	2	8.4989	0	0.6068	13.5135	22.0588
P40	7	8.7604	0.619195	0.786108	54.4892	27.3052
P9	16	15.8062	0	0	0	22.807
P9	18.5	17.6417	0	0	31.5789	17.1053
P9	22.25	20.395	0	0	36.8421	30.5263
P21	1.5	21.5793	0	0	0	42.1263
P9	25.5	22.7811	0	0	84.2105	54.4772
P9	26.75	23.6989	0	0	58	61.8456
P9	28.25	24.8001	0	0	93.3333	78.6024
P9	30.25	26.2686	0	0.555556	73.6842	80.0936
P9	31.25	27.0027	0	1.1035	83.7838	81.3703
P39	28.5	27.5108	2.77778	2.01259	91.6667	77.2491
P9	32.75	28.1041	2.73973	2.84593	64.3836	75.8456
P9	34.25	29.2053	4.54545	2.84593	72.7273	73.7651
P9	36	30.4902	4.16667	2.93553	66.6667	71.8834
P30	38.5	30.7493	0	2.38759	73.3813	75.0067
P39	33.5	31.4582	3.22581	3.12233	82.2581	73.6119
P40	38	32.5498	0	4.07306	80	68.5845
P39	35.5	33.0373	8.21918	3.089	65.7534	63.5114
P9	39.5	33.0599	4	3.21307	60	59.3675
P21	14.5	33.3507	0	4.21307	29.5455	55.0341
P9	41.75	34.7118	3.84615	2.56923	61.5385	47.8094
P9	43.25	35.8132	5	2.34066	58.3333	50.6665
P9	43.75	36.1802	0	2.8812	29.6296	55.5682
P39	39.5	36.1953	2.85714	2.11197	74.2857	59.9197
HLY6	0.5	37	2.7027	3.23725	54.0541	63.9926
P40	45	37.9216	0	2.52297	83.2957	58.8358
P9	46.25	38.0157	7.38916	2.01837	44.335	50.7724
P30	50.5	38.0645	0	2.00415	53.6585	53.6458
P9	47.75	39.117	0	2.83748	18.5185	41.9866
P39	43.5	39.3532	2.63158	2.1661	68.4211	40.7003
P21	21.5	39.6893	4.16667	4.1661	25	41.9686
P9	49	40.0348	4.03226	4.1661	37.9032	52.2819
P39	45.5	40.9322	10	4.63978	60	41.5977
P39	46	41.327	0	3.80645	70.0855	49.9311
P9	51.75	42.0538	5	3.34483	15	55.109
P39	47.5	42.5112	0	1.34483	66.6667	43.109
P39	48	42.906	1.72414	1.60541	63.7931	43.3591
P9	53.75	43.5222	0	2.87346	0	44.4828
P40	53	44.0608	1.30293	4.41192	71.3355	39.3546
P9	55	44.44	11.3402	5.47334	20.6186	37.5334
P39	50.5	44.8797	7.69231	5.47334	41.0256	37.8668
P39	53.5	47.2482	7.03125	6.1902	54.6875	33.9756
P9	59	47.3768	0	5.61707	1.66667	34.2587
P39	54	47.643	4.88722	4.39912	51.8797	38.4253
P39	55.5	48.8272	8.47458	3.97326	22.0339	39.4486
P40	60	49.4326	1.60256	3.97326	61.859	39.1153
HLY6	1.5	50.3333	4.90196	2.99582	59.8039	34.4536
P39	57.5	50.4062	0	1.3009	0	33.6366
P21	34.5	51.4608	0	0.980392	28.5714	26.7821
P39	62.5	54.3537	0	0.228571	17.9487	26.1356
P40	70	57.1066	0	0.228571	27.5862	26.1356
HLY6	2.5	59.328	1.14286	0.228571	56.5714	32.9213
P9	75.75	59.6746	0	0.228571	0	37.3315
P39	71.5	61.4592	0	0.448352	62.5	42.144
P40	78.5	63.6295	0	0.21978	40	36.97
HLY6	3.5	63.9944	1.0989	0.282086	51.6484	51.3002
P40	80.5	65.1643	0	0.282086	30.7018	49.768
P40	81	65.548	0.311526	0.571941	71.6511	52.2028
P39	77.5	66.1963	0	0.35216	54.8387	53.9784
HLY6	4.5	68.6608	1.44928	0.451663	52.1739	59.7783
P39	81.5	69.3543	0	0.515541	60.5263	60.9055
P40	86.5	69.7687	0.497512	1.1216	59.7015	57.2105
P40	88	70.9198	0.630915	0.831746	77.2871	58.0801
P39	83.5	70.9333	3.0303	1.08175	36.3636	56.6623
P40	88.5	71.3035	0	1.40778	56.5217	54.0837
P39	84	71.328	1.25	1.61217	53.4375	50.0312
HLY6	5.5	72.3817	2.12766	1.08808	46.8085	54.8897
P39	85.5	72.5123	1.65289	1.21078	57.0248	57.4503
P40	90.5	72.8383	0.409836	1.32888	60.6557	55.1064
P40	91	73.222	0.613497	0.903343	69.3252	46.5447
P39	87.5	74.0913	1.84049	0.572765	41.7178	45.896
P21	59.5	74.0982	0	0.490798	4	36.2101
P40	92.5	74.3731	0	0.442172	53.7815	31.8266
P23	0.5	74.561	0	0.874074	12.2261	31.083
HLY6	6.5	75.132	0.37037	1.30265	47.4074	43.5687
P39	89.5	75.6703	4	1.62831	38	41.0155
P39	91	76.8545	2.14286	1.62831	66.4286	46.5797
P21	63.5	77.7202	0	1.40875	34.4828	35.6707
HLY6	7.5	77.8823	0.900901	1.22549	20.1201	38.2028
P23	1.5	79.277	0	3.46359	19.3218	33.5838
P21	65.5	79.5312	3.0837	3.73508	50.6608	31.7551
P39	95.5	80.4073	13.3333	4.44362	43.3333	45.8334
HLY6	8.5	80.6326	1.35747	4.7549	25.3394	47.4667
P40	101	80.896	0	4.82309	64	44.4578
P39	98	82.381	6	2.35616	54	44.108
HLY6	9.5	82.5	3.42466	1.88493	35.6164	40.4477
P40	104	83.1982	0	1.88493	22.8155	35.34
HLY6	10.5	83.5	0	1.3516	25.8065	29.2067
P39	99.5	83.5653	0	0.833333	38.4615	27.6042
P21	70	83.606	3.33333	0.666667	23.3333	29.441
HLY6	11.5	84.5	0	2.14815	42.8571	27.9834
P40	106	84.733	0	2.14815	16.7464	28.9274
P21	71.5	84.9643	7.40741	2.6936	18.5185	32.7456
P39	101.5	85.1442	0	3.367	43.1818	30.2177
P21	72	85.417	6.06061	2.6936	42.4242	27.6747
HLY6	12.5	85.5	0	1.68831	21.4286	34.4472
P40	108	86.2678	0	1.68831	12.8205	30.8109
P39	104.5	87.5127	2.38095	0.665661	52.381	31.987
P21	74.5	87.6808	0	1.16745	25	39.5578
P40	111	88.57	0.28169	1.45931	37.7465	46.2422
P39	107	89.4865	3.1746	1.80157	69.8413	43.9952
P39	107.5	89.8813	3.75	1.65516	48.75	45.0357
P40	114	90.8722	0	2.3082	19.6429	46.078
HLY6	17.5	90.936	1.06952	1.16127	49.1979	44.1419
P39	109.5	91.4603	0	1.02666	42.5926	40.5458
HLY6	18.5	92.061	0.986842	1.28063	60.5263	45.5061
P39	111.5	93.0393	3.07692	1.06672	30.7692	40.5722
HLY6	19.5	93.186	1.26984	1.06672	44.4444	32.0537
P30	142	93.8429	0	1.86935	24.5283	28.9484
P9	122.5	93.9985	0	1.38055	0	33.8705
P39	113	94.2235	5	1.12658	45	24.9816
HLY6	20.5	94.3109	0.632911	1.32013	55.3797	29.6243
P39	113.5	94.6183	0	1.94513	0	34.6243
HLY6	21.5	95.4359	0.967742	1.14921	47.7419	37.8692
P39	115.5	96.1972	3.125	1.15421	25	35.8722
P30	148	97.5005	1.02041	1.47167	61.2245	37.6148
HLY6	22.5	97.6227	0.657895	1.27812	45.3947	39.3392
P23	5.5	98.141	1.5873	0.855141	8.71292	44.2381
P39	118.5	98.5658	0	0.93275	56.3636	41.8524
P30	151	99.3293	1.0101	0.801171	49.4949	46.836
P30	152	99.9389	1.40845	0.817044	49.2958	53.0934
P39	121	100.54	0	0.949934	70.3125	51.3888
P9	131.75	100.79	1.66667	0.747914	40	51.8601
HLY6	23.5	100.873	0.664452	1.05446	47.8405	52.2951
P39	121.5	100.934	0	1.38233	51.8519	38.2326
P30	156	102.377	2.94118	1.71566	51.4706	39.7326
P39	123.5	102.513	1.63934	1.58277	0	32.3867
P9	135.75	103.727	3.33333	1.99656	47.5	30.5681
P21	92.5	103.98	0	1.80242	11.1111	27.269
P9	136.25	104.094	2.06897	1.75624	42.7586	30.0859
HLY6	24.5	104.123	1.97044	1.51211	34.9754	29.3183
P39	126.5	104.882	1.40845	1.51211	14.0845	27.7413
P9	137.75	105.195	2.11268	1.38817	43.662	28.4649
P39	127	105.276	0	0.99408	3.22581	21.4698
P30	161	105.425	1.44928	1.29491	46.3768	26.8083
P39	127.5	105.671	0	2.53905	0	21.4092
P9	139	106.113	2.91262	2.53905	40.7767	29.683
P21	95.5	106.696	8.33333	2.66586	16.6667	23.2268
HLY6	25.5	107.372	0	3.38014	44.5946	30.8458
P23	7.5	107.573	2.08333	2.79762	14.0959	23.5238
P9	141.25	107.765	3.57143	2.21203	38.0952	22.3526
P39	130.5	108.04	0	2.21203	4.16667	13.4337
P21	97	108.055	5.40541	1.79537	10.8108	20.6145
P9	142.25	108.499	0	1.08108	0	12.9955
P30	167	109.083	0	1.2791	50	23.2513
P9	143.75	109.6	0	0.19802	0	31.0891
HLY6	26.5	109.745	0.990099	0.701164	55.4455	41.9067
P21	99	109.865	0	1.61026	50	34.634
P9	144.75	110.334	2.51572	1.61026	54.0881	44.634
P9	145.25	110.702	4.54545	1.85668	13.6364	43.8306
P39	134	110.803	0	1.95718	50	46.9964
HLY6	27.5	111.245	2.22222	2.36313	51.4286	37.0879
P40	141	111.592	0.502513	1.83452	65.8291	37.5053
P9	146.75	111.803	4.54545	1.54515	4.54545	37.4043
HLY6	28.5	112.745	0.455581	1.10071	42.1412	27.1186
P39	136.5	112.777	0	1.00021	23.0769	17.9527
P40	143	113.127	0	0	0	20.293
P21	103	113.487	0	0.434783	20	24.7127
P9	149.5	113.822	0	0.604995	38.0952	31.7569
HLY6	29.5	114.245	2.17391	0.604995	42.3913	36.5188
P30	176	114.569	0.851064	1.57947	58.2979	41.8923
P39	139.5	115.145	0	2.02392	23.8095	39.7971
P39	140	115.54	4.87239	2.27879	46.8677	39.7671
HLY6	30.5	115.745	2.22222	3.06096	27.619	30.0123
P39	141.5	116.724	3.44828	3.06096	42.2414	29.8218
P9	153.75	116.942	4.7619	2.17739	9.52381	28.6301
P40	148	116.964	0	1.73295	22.8571	29.5431
HLY6	31.5	117.245	0.454545	2.1544	40.9091	29.1503
P30	182	118.227	0	3.0202	32.1839	35.1244
P39	143.5	118.303	5.55556	3.55354	40.2778	37.3529
P9	155.75	118.411	9.09091	3.46263	39.3939	30.6345
HLY6	32.5	118.745	2.66667	3.69586	34	31.1948
P40	151	119.266	0	2.58475	7.31707	32.9698
HLY6	33.5	120.244	1.16618	1.97869	34.9854	31.7577
P21	110.5	120.279	0	1.88014	49.1525	30.1751
P9	158.75	120.613	6.06061	1.88014	33.3333	39.2953
P30	186	120.665	2.17391	1.96038	26.087	38.1289
P21	111	120.731	0	2.26341	52.9183	33.1469
HLY6	34.5	121.744	1.5674	1.14262	29.1536	33.2382
P40	154.5	121.952	1.51515	0.707834	24.2424	30.6875
P40	155	122.336	0.456621	0.903913	33.79	27.7509
P30	189	122.494	0	0.725873	13.3333	28.1053
P21	113	122.543	0.980392	0.628322	38.2353	29.6952
HLY6	35.5	123.244	0.677201	0.736998	30.9255	29.1372
P40	156.5	123.487	1.0274	0.877843	32.1918	32.7616
P21	115	124.353	1	0.681765	31	35.1145
HLY6	36.5	124.744	0.704225	0.674942	31.4554	37.5468
P9	164.5	124.835	0	0.469462	50	33.6084
P40	158.5	125.021	0.643087	0.801782	43.0868	37.0662
P30	193.5	125.237	0	0.704133	12.5	36.9523
P40	159	125.405	2.6616	1.02568	48.289	28.0636
HLY6	37.5	126.244	0.215983	1.00974	30.8855	29.6434
P23	11.5	126.437	1.60772	1.91883	5.55681	38.0525
P40	160.5	126.556	0.56338	2.06678	50.9859	35.8777
P9	168	127.405	4.54545	2.29756	54.5455	35.2975
P21	118.5	127.523	3.40136	1.97601	37.415	42.0853
HLY6	38.5	127.744	1.36986	2.32487	27.9843	44.2727
P40	162.5	128.091	0	1.7679	39.4958	37.8003
P39	144	128.534	2.30769	1.368	61.9231	40.4107
HLY6	39.5	129.244	1.76056	1.09402	22.1831	48.9048
P40	164.5	129.626	1.40187	1.63457	50.4673	49.6543
P40	165.5	130.393	0	1.46628	70.4545	46.587
P9	173	131.076	2.7027	1.08758	43.2432	51.5979
HLY6	40.5	131.232	1.33333	2.17084	30.6667	47.8681
P9	176	131.8	0	2.17084	63.1579	36.7772
P39	145.5	132.009	6.81818	1.6303	31.8182	35.4619
P9	177.75	133.187	0	1.59418	15	30.3684
P9	179.5	135.399	0	1.59418	36.6667	26.0701
P23	13.5	135.869	1.15274	0.483712	5.19919	31.5209
P39	147.5	136.643	0	0.483712	41.6667	33.3035
P40	167.5	138.391	1.26582	0.806187	59.0717	35.3125
HLY6	43.5	138.553	0	3.74734	23.913	43.1629
P39	149	140.118	2.76498	3.94667	61.7512	35.9477
P39	149.5	141.277	14.7059	4.52684	29.4118	29.1333
P23	15.5	145.301	0.996678	4.52684	5.59069	33.7257
HLY6	46.5	145.874	4.16667	5.57385	25	28.5755
P39	151.5	145.91	0	2.68998	46.875	23.7262
P39	153.5	150.544	8	4.00007	36	31.2873
P23	17.5	154.733	0.286533	4.05563	5.16507	36.065
P39	155.5	155.178	7.54717	4.05563	43.3962	26.69
P39	156	156.336	4.44444	4.1223	48.8889	27.2678
P9	196.5	156.884	0	4.06499	0	27.0681
P39	157.5	159.812	8.33333	2.55556	38.8889	25.8889
P21	129.5	160.867	0	1.66667	4.16667	17.6234
HLY6	53.5	162.955	0	2.31183	37.5	22.7847
P23	19.5	164.165	0	0.645161	7.56143	15.916
P39	159.5	164.446	3.22581	1.31183	25.8065	23.416
P30	260	165.776	0	1.31183	4.54545	17.1281
P39	162.5	171.396	3.33333	1.31183	41.6667	15.6158
P9	208.5	172.049	0	0.666667	6.06061	12.7786
P30	272	173.091	0	0.666667	0	11.8695
P23	21.5	173.597	0	0.487805	11.6201	10.6093
P30	277	176.139	0	1.0124	0	21.266
P40	177.5	178.391	2.43902	3.07621	35.3659	31.57
P39	166	179.505	2.62295	2.15607	59.3443	29.5972
P30	283.5	180.101	4.16667	2.15607	0	38.3972
P40	180	180.891	1.55172	2.12404	53.2759	34.3884
HLY6	61.5	182.477	0	1.83346	44	29.112
P39	167.5	182.981	2.77778	1.00013	40.2778	29.112
P23	23.5	183.029	0.671141	0.689784	8.00656	27.1525
P30	291.5	184.978	0	1.13423	0	23.6859
HLY6	63.5	187.357	0	0.578673	43.4783	15.6303
P39	169.5	187.615	2.22222	0.508342	26.6667	26.0418
P30	297	188.331	0	0.508342	0	34.6529
P40	189	188.891	0.319489	0.705711	60.0639	34.1809
HLY6	64.5	189.797	0	0.261266	43.0556	28.8476
HLY6	65.5	191.625	0.986842	1.28167	41.1184	35.9904
P30	303	191.988	0	1.31982	0	25.3385
P39	171.5	192.248	5.10204	1.64661	35.7143	23.9823
P23	25.5	192.461	0.510204	1.44925	6.80449	15.7587
HLY6	66.5	192.893	1.63399	1.72702	36.2745	19.9253
P30	306	193.817	0	0.807118	0	18.2096
HLY6	67.5	194.161	1.38889	0.705078	20.8333	16.8487
HLY6	68.5	195.429	0.502513	0.37828	27.1357	18.1044
P30	309	195.646	0	0.496623	0	23.7849
P40	195.5	195.891	0	0.218846	42.5532	26.8182
HLY6	69.5	196.698	0.591716	0.430843	28.4024	28.2661
P21	143	196.767	0	0.609415	36	36.4804
P39	173.5	196.882	1.5625	0.903532	34.375	37.0874
HLY6	70.5	197.966	0.892857	1.05916	41.0714	40.0371
P39	174	198.041	1.47059	1.05916	45.5882	47.6371
HLY6	71.5	199.234	1.36986	0.931847	43.1507	46.1324
P40	198.5	199.391	0	0.753275	74	38.2818
HLY6	72.5	200.502	0.925926	0.613004	26.8519	42.7026
P30	317	200.523	0	0.91046	1.81818	40.9296
P40	200.5	201.391	0.769231	1.48738	67.6923	32.2835
P39	175.5	201.516	2.85714	1.36068	34.2857	27.9729
HLY6	73.5	201.77	2.88462	1.42478	30.7692	41.199
P23	27.5	201.893	0.292398	1.6876	5.29923	32.7127
P40	202	202.891	0.320513	1.19108	67.9487	37.5409
HLY6	74.5	203.039	2.08333	0.614155	25.2604	39.9786
P40	202.5	203.391	0.374532	0.744355	58.427	45.7112
P21	145.5	203.415	0	0.806435	42.9577	47.3896
HLY6	75.5	204.307	0.943396	0.648668	33.9623	46.933
P40	204	204.891	0.630915	0.784288	76.3407	41.2476
HLY6	76.5	205.575	1.2945	0.784288	22.9773	42.6561
HLY6	77.5	206.843	1.05263	0.861684	30	43.1363
P39	178	207.308	0	0.735501	50	30.7253
HLY6	78.5	208.112	1.33038	0.691655	36.3636	33.3342
P9	237.5	208.7	0	0.481129	14.2857	28.2037
P21	147.5	208.734	1.07527	0.767868	36.0215	25.6589
P30	331.5	209.362	0	0.620486	4.34783	28.1191
HLY6	79.5	209.38	1.43369	0.620486	37.276	26.4449
HLY6	80.5	210.648	0.593472	2.31019	48.6647	22.0978
P23	29.5	211.325	0	2.44177	5.91454	27.8729
P9	239.75	211.543	9.52381	2.26256	14.2857	26.2242
HLY6	81.5	211.916	0.657895	2.99493	33.2237	22.8742
HLY6	82.5	213.185	0.537634	3.13286	29.0323	28.7258
P9	241.25	213.439	4.25532	1.2281	31.9149	41.7307
P21	149.5	214.052	0.689655	1.25979	35.1724	41.2901
P39	181	214.259	0	2.26337	79.3103	47.1503
HLY6	83.5	214.453	0.816327	1.41231	31.0204	52.5855
P9	242.75	215.334	5.55556	1.43438	58.3333	51.311
P21	150	215.382	0	3.22748	59.0909	45.1041
HLY6	84.5	215.721	0.8	3.06421	28.8	44.3808
P9	243.75	216.598	8.96552	2.33406	48.2759	46.9998
HLY6	85.5	216.989	0	3.44517	27.4038	39.0705
P40	211	217.215	1.90476	3.50375	71.4286	39.4308
P9	245	218.178	5.55556	1.71064	19.4444	37.9807
HLY6	86.5	218.257	1.0929	2.33564	30.6011	44.9999
P21	151.5	219.371	0	1.95469	41.0256	32.4289
HLY6	87.5	219.526	3.125	1.12136	62.5	39.0956
P23	31.5	220.757	0	0.902778	8.57336	33.2254
HLY6	88.5	220.794	1.38889	1.27661	52.7778	36.9828
P30	352	221.859	0	0.65161	1.25	33.3717
HLY6	89.5	222.062	1.86916	1.60399	59.8131	42.1333
P9	248.25	222.285	0	1.4632	44.4444	42.8106
P39	184.5	222.368	4.7619	1.76082	52.381	52.4415
HLY6	90.5	223.33	0.684932	1.45321	56.1644	53.5915
HLY6	91.5	224.599	1.4881	2.40559	49.4048	53.274
HLY6	92.5	225.867	0.331126	1.45321	65.5629	54.4757
P9	251.5	226.393	4.7619	1.31623	42.8571	52.7813
HLY6	93.5	227.135	0	1.01861	58.3893	56.6781
P21	154.5	227.349	0	0.952381	47.6923	54.8612
P39	187	228.16	0	0	68.8889	54.7513
HLY6	94.5	228.403	0	0.625	56.4784	48.6985
P39	187.5	229.319	0	0.625	42.3077	51.1465
P9	254	229.552	3.125	0.625	28.125	38.7368
HLY6	95.5	229.672	0	0.625	59.9327	28.2968
P23	33.5	230.189	0	0.687112	6.84037	31.7607
P30	366	230.393	0	0.127047	4.27807	38.1487
HLY6	96.5	230.94	0.310559	0.254842	59.6273	39.0695
HLY6	97.5	232.208	0.324675	0.254842	60.0649	38.8282
P40	218	232.382	0.638978	0.320416	64.5367	51.0217
P9	256.5	232.712	0	0.552422	5.6338	47.0375
HLY6	98.5	233.476	0.327869	0.487487	65.2459	45.7388
P39	189.5	233.953	1.47059	0.551999	39.7059	33.216
P21	157	233.997	0	0.551999	53.5714	42.8794
P30	372	234.051	0.961538	1.06335	1.92308	35.5995
HLY6	99.5	234.744	0	0.769231	53.951	41.3485
P9	258.5	235.239	2.88462	0.769231	28.8462	34.3124
HLY6	100.5	236.013	0	0.576923	68.451	47.6224
P30	376	236.489	0	0.576923	18.3908	38.584
HLY6	101.5	237.281	0	0.0684932	68.4729	42.3353
P30	378	237.709	0	0.61324	8.75912	36.1159
P40	220.5	237.799	0.342466	0.624909	47.6027	45.3783
P9	260.75	238.083	2.72374	0.78751	37.3541	34.4479
HLY6	102.5	238.549	0.0583431	0.78751	64.7025	34.1479
P30	380	238.928	0.813008	0.937836	13.8211	39.6383
P23	35.5	239.621	0	0.393089	7.25901	43.7464
P39	192	239.745	1.09409	1.12908	75.0547	34.9181
HLY6	103.5	239.817	0	0.966482	57.8947	35.9634
P9	262.25	239.979	3.73832	1.37465	20.5607	41.8585
P21	159.5	240.645	0	1.15583	19.0476	37.4777
P39	192.5	240.903	2.04082	1.15583	36.7347	29.2886
HLY6	104.5	241.086	0	0.480627	53.1507	35.104
P9	263.75	241.874	0	0.480627	16.9492	41.8905
P40	222.5	242.133	0.362319	0.0724638	49.6377	45.4714
HLY6	105.5	242.354	0	0.182354	52.9801	37.2588
HLY6	106.5	244.272	0	0.490046	54.6392	45.2536
P30	390.5	245.328	0.549451	0.417582	12.0879	46.3446
P39	194.5	245.537	1.53846	0.417582	56.9231	46.461
P40	224.5	246.467	0	0.522112	55.0926	48.5645
HLY6	107.5	246.863	0	0.412222	53.562	47.1122
P40	225	247.55	0.522648	0.10453	65.1568	46.9776
P23	37.5	249.053	0	1.84366	4.82669	42.9156
HLY6	108.5	249.453	0	2.47858	56.25	35.6953
P39	196.5	250.171	8.69565	2.48275	34.7826	32.3378
P9	270.75	250.721	3.1746	2.48275	17.4603	41.5519
P40	226.5	250.8	0.543478	2.48275	48.3696	41.2321
HLY6	109.5	252.044	0	1.61318	50.8969	45.5799
HLY6	110.5	254.635	0	1.53382	54.6512	56.5323
P39	198.5	254.805	4.34783	1.49361	56.5217	64.1872
P39	199	255.963	2.77778	1.49361	72.2222	65.9065
P40	229	256.217	0.342466	1.49361	86.6438	56.6687
HLY6	111.5	257.225	0	0.624049	59.4937	60.9576
P23	39.5	258.485	0	0.0684932	8.46214	55.3504
P39	200.5	259.438	0	0	77.9661	51.0159
P40	230.5	259.467	0	0	44.186	50.3315
HLY6	112.5	259.816	0	0	64.9718	59.6391
HLY6	113.5	262.407	0	1.05263	56.0714	52.8178
P21	168	263.249	0	1.05263	55	44.8897
P39	202.5	264.072	5.26316	1.05263	43.8596	43.3971
P30	422.75	264.988	0	1.31579	4.54545	40.2286
HLY6	114.5	264.997	0	1.05263	57.5092	42.1513
P40	233.5	265.968	0	0	51.1111	34.6777
HLY6	115.5	267.588	0	0.183486	53.7313	46.0622
P23	41.5	267.917	0	0.183486	6.4916	48.3922
P39	204.5	268.706	0.917431	0.183486	61.4679	49.2077
P40	235	269.218	0	0.491179	69.1589	50.7691
HLY6	116.5	270.179	0	0.491179	55.1887	57.7466
P39	206	272.181	1.53846	0.307692	61.5385	55.0647
HLY6	117.5	272.769	0	0.307692	41.3793	44.0901
HLY6	118.5	275.36	0	0.307692	48.0583	34.6292
P30	442	276.723	0	0	14.2857	27.9019
P23	43.5	277.349	0	0.454545	7.8845	36.1095
HLY6	119.5	277.951	0	0.454545	44.4099	39.5014
P39	208.5	277.974	2.27273	0.454545	65.9091	50.7619
HLY6	120.5	280.541	0	3.31169	65.0177	54.185
P40	240.5	281.135	0	3.42405	70.5882	58.8423
P39	210.5	282.607	14.2857	3.06754	25	60.8566
HLY6	121.5	283.132	0.561798	3.06754	67.6966	63.0208
P40	242	284.386	0.490196	3.06754	75.9804	62.4834
P40	242.5	285.469	0	0.210399	75.8389	59.51
HLY6	122.5	285.723	0	0.0980392	67.9012	59.304
P23	45.5	286.781	0	0.041841	10.1327	56.0326
P21	177	287.183	0	0.041841	66.6667	49.0699
HLY6	123.5	288.313	0.209205	0.202484	59.6234	49.064
P39	213	288.4	0	0.265976	41.0256	59.7359
P40	244.5	289.803	0.803213	0.265976	67.8715	58.4025
HLY6	124.5	290.904	0.31746	0.224135	63.4921	58.217
P9	303.5	292.11	0	0.224135	60	57.0389
HLY6	125.5	293.495	0	0.0634921	58.6957	54.9019
P39	215.5	294.192	0	0	35.1351	43.4438
HLY6	126.5	296.085	0	0	57.1865	40.9676
P30	474	296.23	0	0.757576	6.20155	42.1457
P9	307	296.534	0	0.606061	47.619	37.3725
P40	248.5	298.47	3.0303	0.606061	57.5758	37.4352
P30	478	298.668	0	0.757576	18.2796	45.5183
HLY6	127.5	298.676	0	0.741501	57.5	50.3198
P9	308.75	298.745	0	0.13544	48.7179	49.075
P40	250	299.505	0.677201	0.486317	69.526	58.8693
P40	250.5	299.866	0	0.486317	51.3514	59.7503
P9	309.75	300.308	1.75439	0.486317	67.2515	60.6561
P9	310.25	300.502	0	1.25997	61.9048	59.9327
HLY6	128.5	300.555	0	1.25997	53.2468	49.6624
P9	311.75	301.085	4.54545	1.14439	65.9091	39.5062
P30	482	301.107	0	1.14439	0	37.5574
P39	218.5	301.143	1.17647	2.03327	16.4706	38.4636
HLY6	129.5	301.643	0	1.12418	52.1605	36.0304
P9	313.25	301.668	4.44444	1.15873	57.7778	45.8059
HLY6	130.5	302.732	0	0.923431	53.7433	45.3689
P40	255	303.118	0.172712	1.44975	48.8774	47.3053
P30	486	303.545	0	0.560858	14.2857	46.0967
P9	318.75	303.804	2.63158	0.696913	61.8421	40.5181
HLY6	131.5	303.82	0	0.806775	51.735	40.0567
P30	487	304.155	0.680272	1.14011	25.8503	44.1996
P40	256.5	304.201	0.722022	1.17717	46.5704	41.4086
P9	320.25	304.387	1.66667	1.17717	35	42.8541
P39	220	304.618	2.8169	1.04112	47.8873	43.2396
HLY6	132.5	304.908	0	0.896714	58.9623	45.6741
P9	321.75	304.97	0	1.03957	27.7778	46.5312
P40	258.5	305.646	0	0.47619	58.7432	39.5344
P39	220.5	305.776	2.38095	0.47619	39.2857	27.742
P9	324.25	305.941	0	0.47619	12.9032	32.115
P30	490	305.984	0	0.694174	0	33.4999
HLY6	133.5	305.996	0	0.341061	49.6429	26.7299
P9	326.25	306.718	1.08992	0.341061	65.6676	35.6076
P23	49.75	306.824	0.615385	0.341061	5.43583	45.5573
HLY6	134.5	307.085	0	0.341061	57.2917	35.6288
P40	260.5	307.091	0	0.208547	49.7487	33.3499
P30	492	307.203	0	0.436347	0	41.0347
P9	327.75	307.301	0.42735	0.53585	54.2735	36.6411
P9	328.75	307.689	1.75439	0.53585	43.8596	40.5375
P9	329.25	307.884	0.497512	0.604343	35.3234	52.7977
HLY6	135.5	308.173	0	0.56485	69.2308	53.0235
P40	262	308.175	0.342466	0.576291	61.3014	54.8313
P40	262.5	308.536	0.229885	0.476789	55.4023	57.8881
P9	331	308.563	1.81159	0.476789	52.8986	57.5401
P9	332.25	309.049	0	0.408296	50.6073	57.0446
HLY6	136.5	309.261	0	0.597613	67.4912	55.8465
P9	333.75	309.632	0	0.235294	58.8235	52.489
P30	496	309.641	1.17647	0.235294	49.4118	54.8132
P21	185.5	309.786	0	0.29799	36.1111	54.9826
P40	264.5	309.981	0	0.29799	62.2283	57.8691
HLY6	137.5	310.349	0.31348	0.0626959	68.3386	48.7867
P9	335.75	310.409	0	0.0626959	73.2558	50.2312
P39	222.5	310.41	0	0.0626959	4	53.5232
P9	337.75	311.186	0	0.0519481	43.3333	52.3231
P9	338.25	311.38	0	0.0519481	78.6885	44.885
HLY6	138.5	311.438	0.25974	0.429307	62.3377	53.8963
P30	499	311.47	0	0.429307	36.0656	58.8077
P9	340.5	312.254	1.88679	0.732337	49.0566	53.373
HLY6	139.5	312.526	0	0.680389	67.8899	54.4712
P9	342.75	313.128	1.51515	0.680389	51.5152	55.1152
P40	269	313.233	0	0.30303	67.8288	58.8542
P30	502	313.299	0	0.653907	39.2857	56.1534
HLY6	140.5	313.614	0	0.350877	67.7515	55.8504
P9	344.25	313.711	1.75439	0.473577	54.386	54.5546
P9	344.75	313.905	0	0.542305	50	60.3744
P9	345.75	314.294	0.613497	0.542305	61.3497	58.3519
HLY6	141.5	314.702	0.343643	0.451168	68.3849	51.8903
P9	347.25	314.877	0	0.473793	57.6389	56.0305
P39	224.5	315.044	1.2987	0.449132	22.0779	55.8194
P40	272	315.4	0.113122	0.380404	70.7014	46.3025
P9	348.75	315.459	0.490196	0.380404	60.2941	48.7002
P30	506	315.737	0	0.120664	20.8	51.1267
HLY6	142.5	315.791	0	0.193962	69.6275	46.8665
P9	350	315.945	0	0.0959233	34.2105	47.8218
P39	225	316.202	0.479616	0.0959233	49.4005	55.2002
HLY6	143.5	316.879	0	0.0959233	65.0704	42.8344
P9	352.5	316.916	0	0.550469	57.6923	45.0832
P23	52	317.435	0	0.517439	7.79849	47.4673
P9	354.75	317.79	2.27273	0.571639	45.4545	43.7757
HLY6	144.5	317.967	0.314465	0.571639	61.3208	42.0785
P40	276.5	318.651	0.271003	0.571639	46.6125	50.5188
P9	357	318.664	0	0.117094	49.2063	43.502
HLY6	145.5	319.055	0	0.0542005	50	32.3699
P30	511.5	319.09	0	0.322581	10.3704	31.1119
P39	226.5	319.678	0	0.322581	5.66038	33.6562
P9	360	319.83	1.6129	0.492793	40.3226	34.1243
P40	278.5	320.096	0	0.492793	61.9277	32.0502
HLY6	146.5	320.144	0.851064	0.492793	52.3404	35.266
P30	514	320.614	0	0.330213	0	34.4015
P9	362.25	320.704	0	0.459245	21.7391	33.4353
P39	227	320.836	0.8	0.289032	36	34.2348
HLY6	147.5	321.232	0.645161	0.289032	57.0968	37.1977
P40	280.5	321.541	0	0.289032	56.338	45.5166
P9	365.25	321.87	0	0.129032	14.8148	47.5996
P40	281	321.903	0	0.0732601	63.3333	48.9275
HLY6	148.5	322.32	0	0.0732601	46.4151	38.3266
P40	282.5	322.986	0.3663	0.0732601	63.7363	45.3636
P30	518	323.053	0	0.0732601	3.33333	43.2364
P9	368.5	323.132	0	0.0732601	50	40.4239
HLY6	149.5	323.408	0	0	52.6971	33.6341
P9	371.25	324.201	0	0.133333	32.3529	37.9008
P30	520	324.272	0	0.201361	29.7872	38.9892
P39	228.5	324.312	0.666667	0.332079	24.6667	38.5805
P40	284.5	324.431	0.340136	0.332079	55.4422	38.6484
HLY6	150.5	324.497	0.653595	0.332079	50.6536	44.6729
P30	522	325.491	0	0.198746	32.6923	49.4618
P40	286	325.515	0	0.130719	59.9099	39.9734
HLY6	151.5	325.585	0	0	48.6111	46.0927
P9	375.75	325.949	0	0	8	40.5994
HLY6	152.5	326.673	0	0	81.25	32.0657
P23	54	326.867	0	0	5.22623	38.241
P9	379.5	327.406	0	0	17.2414	42.3552
HLY6	153.5	327.761	0	0	79.4872	30.894
P30	526	327.929	0	0	28.5714	42.4515
P30	527	328.539	0	0	23.9437	39.0032
HLY6	154.5	328.85	0	0	63.0137	28.1364
P9	383.25	328.863	0	0	0	35.9936
P39	230.5	328.945	0	0.353982	25.1534	36.5146
HLY6	155.5	329.938	0	0.353982	67.8571	23.9118
P30	530	330.368	1.76991	0.496839	26.5487	37.0547
P9	388.5	330.902	0	0.496839	0	47.6054
HLY6	156.5	331.026	0.714286	0.951385	65.7143	49.034
P40	294	331.295	0	0.597403	77.907	56.4915
P40	294.5	331.656	2.27273	0.597403	75	61.7037
HLY6	157.5	332.114	0	0.880077	63.8365	51.9651
P30	534	332.806	0	0.880077	26.0606	50.2612
P21	194.25	333.055	2.12766	0.527573	17.0213	47.9143
P40	296.5	333.101	0	0.527573	69.3878	35.147
HLY6	158.5	333.203	0.510204	0.527573	63.2653	33.8198
P9	394.5	333.233	0	0.102041	0	41.1052
P39	232.5	333.579	0	0.102041	19.4245	39.3729
HLY6	159.5	334.291	0	0	53.4483	36.3032
P40	298.5	334.546	0	0	60.7266	49.2482
HLY6	160.5	335.379	0	0	47.9167	45.3633
P40	300.5	335.991	0	0.101523	64.7249	35.9195
P30	539.5	336.159	0	0.101523	0	38.4159
P23	56	336.299	0.507614	0.101523	6.22905	28.8325
P40	301	336.352	0	0.101523	73.2087	25.6173
P9	402.75	336.438	0	0.101523	0	39.7587
HLY6	161.5	336.468	0	0	48.6486	44.7629
P40	302.5	337.436	0	0	70.7071	31.2976
P21	196	337.709	0	0	31.25	31.2976
P39	234.5	338.459	0	0	5.88235	34.8546
P30	541.5	338.822	0	0.21978	0	33.4604
P40	304.5	338.881	0	0.21978	66.4336	33.8771
P40	306.5	340.326	1.0989	1.08935	63.7363	36.1789
P21	197	340.368	0	1.13449	33.3333	50.6258
P39	238	341.387	4.34783	1.33754	17.3913	49.928
P40	308	341.41	0.225734	1.11776	72.2348	52.6689
P40	308.5	341.771	1.01523	1.11776	62.9442	47.7047
P40	312.5	344.661	0	0.248192	77.4411	60.7344
P23	58	345.731	0	0.203046	8.51212	53.2439
P40	314.5	346.106	0	0	82.5397	43.5122
P30	548	346.338	0	0	34.7826	42.3585
P39	244.5	346.824	0	0	14.2857	56.8666
P40	316	347.19	0	0	71.6724	41.4397
P40	316.5	347.551	0	0	81.0526	49.9934
P39	248.5	350.17	0	0	5.40541	63.4855
P40	320.5	350.441	0	0	77.551	64.2765
P40	322.5	351.886	0	0	81.746	56.2478
P40	323	352.248	0	0	75.6272	68.9167
P30	554	353.275	0	0	40.9091	53.4065
P40	324.5	353.331	0	0	68.75	37.0573
P39	252.5	353.516	0	0	0	26.6937
P39	253	353.935	0	0	0	19.8452
HLY6	167.5	353.984	0	0	23.8095	8.34945
P21	202.5	354.994	0	0	6.66667	8.34945
P23	60	355.163	0	0	11.2711	24.0397
P39	254.75	355.398	0	0	0	33.1553
P40	330	357.305	0	0	78.4512	34.4536
P40	330.5	357.666	0	0	69.3878	45.2428
P39	257.5	357.699	0	0	13.1579	45.2428
P40	333.5	359.834	0	0.0634921	65.2174	45.6796
P39	262.5	361.881	0	0.0634921	0	47.3958
P40	336.5	362.001	0.31746	0.190881	80.6349	60.6878
P40	337	362.363	0	0.190881	77.9688	47.6443
P40	338.5	363.446	0.636943	0.190881	79.6178	49.6139
P39	265.5	364.391	0	0.191905	0	49.616
P23	62	364.595	0	0.191905	9.84816	35.8
P40	340.5	364.891	0.322581	0.0645161	80.6452	20.7855
P30	564.5	365.415	0	0.127016	8.88889	35.598
P21	206.5	365.631	0	0.127016	4.54545	33.6284
P40	342.5	366.336	0.3125	0.0857558	74.0625	34.0575
P39	268.5	366.9	0	0.0857558	0	47.437
P40	344	367.42	0.116279	0.151981	82.7907	63.2166
P40	344.5	367.781	0	0.089481	75.7862	48.4041
P40	345.5	368.504	0.331126	0.089481	83.4437	48.4041
P39	270.5	368.573	0	0.0662252	0	46.6945
P9	411.25	369.375	0	0.0662252	0	31.5372
P40	347.5	369.949	0	0	74.2424	14.8485
P39	272.5	370.246	0	0	0	15.2673
P21	208.5	370.95	0	0	0	15.6519
P39	274	371.501	0	0	2.09424	13.6924
P39	274.5	371.919	0	0.0366972	1.92308	28.4446
P40	350.5	372.116	0	0.0366972	64.4444	29.4973
P40	351	372.478	0.183486	0.0366972	73.7615	32.0414
HLY6	173.5	372.485	0	0.0366972	5.26316	31.6568
P30	571.5	373.508	0	0.0366972	14.8148	23.0717
P39	276.5	373.592	0	0	0	13.5109
HLY6	174.5	374.833	0	0	21.519	12.4582
P21	210	374.939	0	0	25.9574	9.49529
P39	279.5	376.102	0	0	0	15.6297
P21	210.5	376.268	0	0	0	11.3259
HLY6	175.5	376.5	0	0	30.6723	18.7574
P39	281	377.356	0	0	0	28.9128
P40	358	377.535	0	0	63.1148	39.9473
HLY6	176.5	378.167	0	0	50.7772	45.8129
P40	360.5	379.341	0	0	55.1724	55.8129
P40	361	379.702	0	0	60	44.1202
HLY6	177.5	379.833	0	0	50	48.9647
P39	284.5	380.284	0	0	4.65116	41.2636
P40	362.5	380.786	0	0	75	39.8137
P30	578	381.024	0	0.162602	16.6667	31.7649
HLY6	178.5	381.5	0	0.162602	52.7508	43.226
P21	212.5	381.587	0.813008	0.162602	9.7561	29.2236
P40	364.5	382.231	0	0.162602	61.9565	32.5306
P23	65.75	382.28	0	0.162602	4.9878	21.9804
HLY6	179.5	383.167	0	0	33.2016	34.1201
P39	288.5	383.63	0	0	0	35.8464
P40	366.5	383.676	0	0	70.4545	34.8489
P40	368	384.76	0	0	70.5882	34.9332
P9	415.75	384.795	0	0	0	34.9332
HLY6	180.5	384.833	0	0	33.6232	33.6818
P39	290	384.885	0	0	0	19.5641
P40	368.5	385.121	0	0	64.1975	25.1574
P39	290.5	385.303	0	0	0	30.4698
HLY6	181.5	386.5	0	0.235294	27.9661	35.8815
P40	370.5	386.566	0	0.235294	60.1852	23.042
P21	214.5	386.906	1.17647	0.235294	27.0588	27.2635
P39	292.5	386.976	0	0.298988	0	22.7435
HLY6	182.5	388.167	0	0.298988	21.1073	10.7064
P23	67	388.175	0.318471	0.0993449	5.36602	17.9863
P39	294.5	388.649	0	0.0993449	0	22.9863
P40	375	389.817	0.178253	0.0993449	63.4581	18.7648
HLY6	183.5	389.833	0	0.0356506	25	17.6916
P39	296	389.904	0	0.329768	0	19.1622
P9	416.75	390.2	0	0.294118	0	12.8257
P30	586	390.273	1.47059	0.502451	7.35294	11.9924
HLY6	184.5	391.5	0	0.502451	31.7757	16.2029
P21	216.5	392.224	1.04167	0.682631	20.8333	20.3471
HLY6	185.5	393.167	0	0.388514	21.0526	18.8765
P21	217	393.554	0.900901	0.388514	20.7207	17.0668
P39	301	394.087	0	0.18018	0	12.9001
HLY6	186.5	394.833	0	0.18018	22.7273	20.0229
P30	590	394.898	0	0.0621118	0	29.6676
P40	382.5	395.236	0	0.0621118	56.6667	32.1676
P40	384	396.32	0.310559	0.0621118	68.9441	42.1505
HLY6	187.5	396.5	0	0.208097	12.5	47.4059
P40	384.5	396.681	0	0.208097	72.6415	37.1705
P21	218.5	397.543	0.729927	0.145985	26.2774	36.0399
P23	69	397.607	0	0.145985	5.48972	39.3092
P40	386.5	398.126	0	0.145985	63.2911	24.7809
HLY6	188.5	398.167	0	0	28.8462	19.5254
P30	594	399.523	0	0	0	27.8695
P39	307.5	399.524	0	0	0	15.2113
HLY6	189.5	399.833	0	0	47.2103	22.4836
P30	595	400.679	0	0	0	22.4836
P40	391	401.377	0	0	65.2079	30.3801
P39	310	401.615	0	0	0	20.938
HLY6	191	402.333	0	0	39.4822	23.6047
P9	419	402.363	0	0	0	10.5631
P21	220.5	402.861	0	0	13.3333	10.5631
P39	312.5	403.706	0	0	0	8.96892
P30	598	404.148	0	0	0	20.1953
HLY6	192.5	404.833	0	0	31.5113	17.5287
P40	396.5	405.351	0	0	56.1321	24.1185
P39	315.75	406.425	0	0	0	36.102
HLY6	193.5	406.5	0	0.0636943	32.9493	30.779
P40	398.5	406.796	0	0.0636943	59.9174	19.5526
P23	71	407.039	0.318471	0.190277	4.89627	20.945
P39	316.5	407.052	0	0.190277	0	20.691
P39	317	407.471	0.632911	0.52926	6.96203	18.1991
HLY6	194.5	408.167	0	0.531572	31.6794	30.6191
P21	222.5	408.18	1.69492	0.531572	47.4576	30.97
P40	400.5	408.241	0.330033	0.40499	66.9967	30.7641
P39	318.5	408.725	0	0.40499	1.75439	29.8108
P30	602	408.772	0	0.0660066	5.9322	34.073
HLY6	195.5	409.833	0	0	26.9129	20.6737
P40	403	410.048	0	0	68.7688	25.3389
P39	320.5	410.398	0	0	0	24.1524
HLY6	196.5	411.5	0	0	25.0804	23.5974
P39	322.5	412.071	0	0	0	9.84366
P21	224	412.169	0	0	24.1379	14.347
P39	323	412.49	0	0	0	11.387
HLY6	197.5	413.167	0	0	22.5166	17.2693
P30	606	413.397	0	0	10.2804	12.4417
P21	224.5	413.498	0	0	29.4118	17.6309
P39	324.5	413.744	0	0.0375235	0	26.9738
HLY6	198.5	414.833	0	0.0375235	25.9459	25.11
P40	410	415.105	0.187617	0.0375235	69.2308	20.2906
P39	326.5	415.417	0	0.0375235	0.961538	23.8239
P23	73	416.471	0	0.0375235	5.31459	19.1347
HLY6	199.5	416.5	0	0	17.6667	5.97821
P30	609	416.866	0	0	2.5	5.78591
P39	328.5	417.09	0	0	3.44828	9.79762
P30	610	418.022	0	0	0	6.26428
HLY6	200.5	418.167	0	0	25.3731	5.91695
P21	226.5	418.817	0	0	0	10.186
P39	331.25	419.391	0	0	0.763359	10.186
HLY6	201.5	419.833	0	0	24.7934	15.4868
P39	332	420.018	0	0	0	15.6004
P40	417	420.163	0	0	51.8771	21.7251
P39	332.5	420.436	0	0	0.568182	20.0631
P40	418.5	421.246	0	0	31.3869	20.5283
HLY6	202.5	421.5	0	0	16.4835	14.1528
P39	334.5	422.109	0	0	2.32558	16.2174
P40	420.5	422.691	0	0	20	12.425
HLY6	203.5	423.167	0	0	10.8911	8.96892
P39	336	423.364	0	0	11.6279	9.24454
P21	228.5	424.135	0	0	0	5.68898
P40	423.5	424.859	0	0	3.7037	5.11054
P21	231.5	425.753	0	0	2.22222	4.43235
HLY6	204.5	425.767	0	0	9.92366	6.20226
P23	75	425.903	0	0	6.31217	6.18441
P30	619	428.428	0	0	8.84956	5.73997
HLY6	205.5	429.366	0	0	3.61446	8.89809
P9	424	429.39	0	0	0	8.71674
P39	344	430.056	0	0	25.7143	8.68354
HLY6	207	434.766	0	0	5.40541	7.88965
P23	77	435.335	0	0	5.9476	8.90403
HLY6	211	449.165	0	0	2.38095	4.50191
P23	80.75	453.02	0	0.107527	5.07189	4.80929
HLY6	215.5	465.364	0	0.107527	3.7037	7.52221
P23	82.5	468.698	0.537634	0.107527	6.94231	7.04602
HLY6	217.5	472.563	0	0.107527	19.5122	7.13054
HLY6	218.5	472.563	0	0.107527	0	6.83425
HLY6	219.5	476.163	0	0	5.49451	5.44578
HLY6	220.5	479.602	0	0	2.22222	2.18851
P30	663.5	479.879	0	0	0	2.18851
HLY6	221.5	482.837	0	0.0647249	3.22581	2.11861
HLY6	222.5	486.072	0	0.0647249	0	1.67417
P23	84.5	486.616	0.323625	0.0647249	5.14502	1.67417
P30	671	488.55	0	0.0647249	0	1.24798
P40	516	491.69	0	0	0	0
HLY6	223.5	492.543	0	0	1.09489	0.218978
P30	676.5	494.909	0	0	0	0.218978
HLY6	224.5	495.778	0	0	0	0.218978
P21	293	497.449	0	0	0	0
P30	680	498.956	0	0	0	1.08756
HLY6	225.5	499.013	0	0	0	1.08756
P23	86	500.054	0	0	5.4378	1.08756
P21	295.5	500.364	0	0	0	1.08756
HLY6	226.5	502.248	0	0	0	1.08756
P21	297.5	502.695	0	0	0	0
P21	299.5	505.027	0	0	0	0
P30	685.5	505.315	0	0	0	0
HLY6	227.5	505.484	0	0	0	0
P21	301	506.776	0	0	0	0
HLY6	228.5	508.719	0	0	0	0
P21	303.5	509.69	0	0	0	0
HLY6	229.5	511.954	0	0	0	0
P21	305.5	512.022	0	0	0	0
HLY6	230.5	515.189	0	0	0	0
P21	308.5	515.519	0	0	0	1.9072
P30	695.5	516.877	0	0	0	1.9072
P23	88	517.972	0	0	9.53599	1.9072
HLY6	231.5	518.424	0	0	0	1.9072
P21	312.5	520.183	0	0	0	1.9072
HLY6	232.5	521.66	0	0	0	0
P30	701.5	523.814	0	0	0	0
HLY6	233.5	524.895	0	0	0	0
P21	317	525.429	0	0	0	0
HLY6	235	529.748	0	0	0	0
P21	322	531.258	0	0.0649351	0	1.11672
P21	324.5	534.172	0	0.0649351	0	1.11672
P23	90	535.89	0.324675	0.0649351	5.5836	1.11672
P21	327.5	537.669	0	0.0649351	0	1.11672
P30	715	539.423	0	0.0649351	0	1.91672
HLY6	238	539.453	0	0	0	0.8
P21	332.5	543.498	0	0	4	0.8
P30	723.5	549.251	0	0	0	1.84819
P21	339.5	551.659	0	0	0	1.84819
P23	92	553.808	0	0	5.24097	2.58666
P30	729.5	556.188	0	0	0	2.58666
P21	353.5	567.98	0	0	7.69231	4.09751
P30	742	570.64	0	0	0	3.04931
P23	96	591.883	0	0	7.55427	6.79798
P23	97.5	603.082	0	0	0	7.852
P23	112.5	636.469	0	0	18.7433	8.57118
P23	140.5	669.125	0	0	12.9624	7.06032
P23	149.5	691.717	0	0	3.59586	7.86844
P23	151.5	697.348	0	0	0	4.11977
P23	153.75	703.683	0	0	4.04057	3.19417
P23	160	721.28	0	0	0	3.10359
P23	166	738.173	0	0	8.33443	4.2064
P23	169.75	748.731	0	0	3.14297	3.39828
P23	171	752.251	0	0	5.51403	3.39828
P23	173	757.881	0	0	0	2.00448
P23	175	763.513	0	0	0	1.80652
P23	177	769.144	0	0	1.3654	0.926344
P23	179	774.774	0	0	2.15315	1.11803
P23	181	780.406	0	0.0632911	1.11317	2.04747
P23	183	786.036	0	0.0632911	0.958427	2.70435
P23	185.75	793.779	0.316456	0.0632911	4.64719	2.95916
P23	186.5	795.891	0	0.0632911	4.64981	3.45193
P23	188.5	801.522	0	0.0632911	3.42719	3.99307
P23	190.5	807.153	0	0	3.57703	3.88772
P23	192.5	812.784	0	0	3.66416	3.43985
P23	194.5	818.415	0	0	4.12039	3.5654
P23	196.5	824.046	0	0	2.4105	3.99908
P23	200.5	835.308	0	0	4.0549	3.26625
P23	200.75	836.012	0	0	5.74544	2.44217
P23	202.5	840.939	0	0	0	1.96007
P23	204.5	846.57	0	0	0	1.14909
P23	206.5	852.201	0	0	0	0
P23	208.5	857.832	0	0	0	0
P23	210.5	863.463	0	0	0	0.581181
P23	212.5	869.094	0	0	0	1.50416
P23	216.25	879.652	0	0	2.9059	2.34048
P23	218.5	885.987	0	0	4.6149	3.02924
P23	220.5	891.618	0	0	4.18159	3.86328
P23	222.5	897.249	0	0	3.44382	4.11555
P23	224.5	902.88	0	0	4.17021	3.73599
P23	226.5	908.511	0	0	4.16721	3.86204
P23	228.5	914.142	0	0	2.71711	3.71417
P23	231.75	923.292	0	0	4.81188	3.11877
P23	234.5	931.035	0	0	2.70444	2.57609
P23	236.5	936.666	0	0	1.19321	2.61754
P23	238.5	942.297	0	0	1.45379	1.94843
P23	240.5	947.928	0	0	2.92436	1.53628
P23	242.5	953.559	0	0	1.46635	1.62121
P23	244.5	959.19	0	0	0.643676	1.33045
P23	246.75	965.525	0	0	1.61787	0.964692
P23	249.5	973.267	0	0	0	0.671422
P23	251.5	978.898	0	0	1.09557	0.803135
P23	253.5	984.529	0	0	0	0.479562
P23	255.5	990.16	0	0	1.30224	0.756208
P23	257.5	995.791	0	0	0	0.729702
P23	262.75	1010.57	0	0	1.38323	0.913876
P23	264.5	1015.5	0	0	0.963043	1.0087
P23	266.5	1021.13	0	0	0.920868	1.22782
P23	268.5	1026.76	0	0	1.77638	1.39745
P23	270.5	1032.39	0	0	1.09557	1.20484
P23	273.25	1040.14	0	0	2.23137	1.15422
P23	275.5	1046.47	0	0	0	1.03285
P23	277.5	1052.1	0	0.0662252	0.667799	1.03744
P23	279.5	1057.73	0	0.0662252	1.16953	0.933952
P23	281.5	1063.36	0.331126	0.165481	1.11852	1.1018
P23	283.5	1068.99	0	0.294098	1.71392	1.32014
P23	287.75	1080.96	0.496278	0.359458	0.839246	1.21412
P23	289.5	1085.89	0.643087	0.493232	1.75947	1.1746
P23	291.5	1091.52	0.326797	0.493232	0.639475	0.996863
P23	293.5	1097.15	1	0.469734	0.920868	0.829014
P23	295.5	1102.78	0	0.413319	0.825258	0.758102
P23	297.5	1108.41	0.378788	0.410265	0	1.01032
P23	299.5	1114.04	0.361011	0.210265	1.40491	0.963445
P23	302.75	1123.19	0.311526	0.210265	1.90055	1.02284
P23	305.5	1130.94	0	0.134507	0.686512	1.20701
P23	307.5	1136.57	0	0.0623053	1.12221	1.13601
P23	309.5	1142.2	0	0	0.920868	0.755903
P23	311.5	1147.83	0	0	1.04992	0.618601
P23	313.5	1153.46	0	0	0	0.636235
P23	315.5	1159.09	0	0	0	0.452061
P23	317.75	1165.43	0	0	1.21038	0.242077
P23	320.5	1173.17	0	0	0	0.242077
P23	322.5	1178.8	0	0	0	0.242077
P23	324.5	1184.43	0	0	0	0
P23	326.5	1190.06	0	0	0	0
P23	328.5	1195.69	0	0	0	0
P23	330.5	1201.32	0	0	0	0
P23	333.75	1210.47	0	0	0	0
P23	335.5	1215.4	0	0	0	0
P23	337.5	1221.03	0	0	0	0
P23	339.5	1226.66	0	0	0	0
P23	341.5	1232.29	0	0	0	0
P23	343.5	1237.92	0	0	0	0
P23	345.5	1243.56	0	0	0	0
P23	348.75	1252.71	0	0	0	0
P23	351.5	1260.45	0	0	0	1.78525
P23	353.5	1266.08	0	0	0	1.78525
P23	356.5	1271.71	0	0	8.92623	3.74696
P23	360.5	1282.97	0	0	0	3.74696
P23	363.75	1294.94	0	0	9.80859	3.74696
P23	370.5	1313.94	0	0	0	1.96172
P23	378.75	1337.17	0	0	0	1.96172
P23	381.5	1342.1	0	0	0	0
P23	384.5	1353.36	0	0	0	0
P23	387.5	1358.99	0	0	0	0
P23	390.5	1370.25	0	0	0	0
P23	394.75	1382.22	0	0	0	0
P23	396.5	1387.15	0	0	0	0
P23	398.5	1392.78	0	0	0	0
P23	400.5	1398.41	0	0	0	0
P23	402.5	1404.04	0	0	0	0.260461
P23	405.5	1409.67	0	0	0	0.260461
P23	409.75	1424.45	0	0	1.3023	0.260461
P23	414.5	1443.46	0	0	0	0.260461
P23	418.5	1449.09	0	0	0	0.260461
P23	422.75	1461.05	0	0	0	0
P23	425.5	1468.8	0	0	0	0
P23	427.5	1474.43	0	0	0	0
P23	429.5	1480.06	0	0	0	0
P23	432.5	1485.69	0	0	0	0
P23	435.5	1496.95	0	0	0	0
P23	438.75	1506.1	0	0	0	0
P23	441.5	1513.84	0	0	0	0
P23	443.5	1519.47	0	0	0	0
P23	445.5	1525.11	0	0	0	0
P23	447.5	1530.74	0	0	0	0
P23	449.5	1536.37	0	0	0	0
P23	453.75	1548.33	0	0	0	0
P23	459.5	1590.57	0	0	0	0
P23	473	1635.61	0	0	0	0
P23	495	1654.62	0	0	0	0
